# Supplementary material for: Identification of Key Genes and Pathways Associated with Preeclampsia by a WGCNA and an Evolutionary Approach
Source: Genes (Basel). 2022 Nov 17;13(11):2134. doi: 10.3390/genes13112134 (PMC9690438; doi:10.3390/genes13112134)
Supplement: Supplementary file 1 [file genes-13-02134-s001.zip]

Archive with 15 entries (12 files):
- Supplementary Table-proofreading/
- Supplementary Table-proofreading/.DS_Store
- __MACOSX/
- __MACOSX/Supplementary Table-proofreading/
- __MACOSX/Supplementary Table-proofreading/._.DS_Store
- Supplementary Table-proofreading/Supplementalry Table S3.xlsx
- __MACOSX/Supplementary Table-proofreading/._Supplementalry Table S3.xlsx
- Supplementary Table-proofreading/Supplementary Table S2.xlsx
- __MACOSX/Supplementary Table-proofreading/._Supplementary Table S2.xlsx
- Supplementary Table-proofreading/Supplementary Table S4.xlsx
- __MACOSX/Supplementary Table-proofreading/._Supplementary Table S4.xlsx
- Supplementary Table-proofreading/Supplementary Table S5.xlsx
- __MACOSX/Supplementary Table-proofreading/._Supplementary Table S5.xlsx
- Supplementary Table-proofreading/Supplementary TableS1.xls
- __MACOSX/Supplementary Table-proofreading/._Supplementary TableS1.xls
