# Supplementary material for: Identification of Key Genes and Pathways Associated with Preeclampsia by a WGCNA and an Evolutionary Approach
Source: Genes (Basel). 2022 Nov 17;13(11):2134. doi: 10.3390/genes13112134 (PMC9690438; doi:10.3390/genes13112134)
Supplement: Supplementary file 1 [file genes-13-02134-s001.zip › Supplementary Table-proofreading/Supplementalry Table S3.xlsx]

## Sheet: Supplemental table S3
Supplementary table S3: Cyan and magenta cluster genes overlapping with the HAR gene set and PS gene set
and PS gene set.
Symbol	Module	Cluster	Degree	Betweenness	MCC	HAR gene	PS gene
HNRNPA1	cyan	C1	32	6334.3	726608		〇
RANBP2	cyan	C4	17	3246.59	37		〇
DDX17	cyan	C1, C3	13	533.662	852		〇
SRSF11	cyan	C3	13	785.372	766		〇
PSMD14	cyan	C5	8	2130.4	16	〇	〇
DDX18	cyan	C1	8	57.7911	174	〇
MNAT1	cyan	C5	5	226.874	8		〇
PSPC1	cyan	C3	5	364.128	7		〇
CENPC	cyan	C4	5	164.411	5	〇
SUMO1	cyan	C3	4	620	7		〇
SS18	cyan	C1	4	19.7223	6	〇
CAPZA1	cyan	C3	2	206.943	2		〇
PMS1	cyan	C3	2	0	2	〇
TXNL1	cyan	C5	2	312	2	〇
PLEKHA5	cyan	C4	2	19.8666	2	〇
IBTK	cyan	C1	2	202.74	2	〇
FAM98A	cyan	C1	2	21.8191	2	〇
ROCK2	cyan	C3	1	0	1	〇
VRK2	cyan	C3	1	0	1	〇
EPHA7	cyan	C1	1	0	1	〇
RBMX	magenta	C1	19	3143.73	51274	〇
PRKDC	magenta	C3	18	4203.82	49		〇
PRPF19	magenta	C1	13	1486.05	55466		〇
RBM4	magenta	C9	11	2246.98	20		〇
NEDD1	magenta	C7	11	4582.47	14	〇
BUD13	magenta	C1	9	90.7722	40322	〇
EIF4E	magenta	C6	7	354.645	13	〇
MRPS30	magenta	C2	7	1460.28	29	〇
EIF5	magenta	C2, C6	4	48.2284	12	〇
EIF3M	magenta	C2, C6	4	617.898	5	〇
ELMO1	magenta	C9	3	65.6265	3	〇	〇
UFM1	magenta	C4	3	123.473	3		〇
CYCS	magenta	C5	3	0	6		〇
DYNC1I2	magenta	C7	3	0	6	〇
TNRC6C	magenta	C1	2	0	2		〇
TBC1D5	magenta	C8	2	0	2		〇
PPHLN1	magenta	C7	2	96.2416	2		〇
HOOK3	magenta	C7	1	0	1		〇
CAPRIN1	magenta	C1	1	0	1	〇	〇
PLA2G6	magenta	C7	1	0	1	〇
CSNK1G3	magenta	C8	1	0	1	〇
