# Supplementary material for: Identification of Key Genes and Pathways Associated with Preeclampsia by a WGCNA and an Evolutionary Approach
Source: Genes (Basel). 2022 Nov 17;13(11):2134. doi: 10.3390/genes13112134 (PMC9690438; doi:10.3390/genes13112134)
Supplement: Supplementary file 1 [file genes-13-02134-s001.zip › Supplementary Table-proofreading/Supplementary Table S2.xlsx]

## Sheet: Supplemental Table S2
Supplementary Table S2:The significantly enriched GO biological processes in the cyan and magenta PPI clusters and the processes' associated proteins
Cluster	ID	Description	GeneRatio	BgRatio	pvalue	p.adjust	qvalue	geneID	Count
C1_cyan	GO:0002181	cytoplasmic translation	10/46	148/18723	2.23900563381748e-12	1.76657544508199e-09	1.52016698296029e-09	RPS23/RPS7/RPSA/RPL37A/RPL23/RPLP2/RPLP1/EIF3A/RPL36A/RPL3	10
C1_cyan	GO:0022613	ribonucleoprotein complex biogenesis	13/46	463/18723	5.29568105670788e-11	2.08914617687126e-08	1.79774435872452e-08	FRG1/NOP58/RPS7/RPSA/DDX20/DDX17/DCAF13/UTP3/ERI1/DDX18/EIF3A/RPL3/MRPL1	13
C1_cyan	GO:0042254	ribosome biogenesis	11/46	299/18723	1.16435697409863e-10	3.06225884187941e-08	2.63512367822323e-08	FRG1/NOP58/RPS7/RPSA/DDX17/DCAF13/UTP3/ERI1/DDX18/RPL3/MRPL1	11
C1_cyan	GO:0016072	rRNA metabolic process	10/46	236/18723	2.29228943749413e-10	4.52154091545717e-08	3.89085970311504e-08	FRG1/NOP58/RPS7/MRPL44/DDX17/DCAF13/UTP3/ERI1/DDX18/MRPL1	10
C1_cyan	GO:0034660	ncRNA metabolic process	12/46	485/18723	1.39426905084905e-09	2.2001565622398e-07	1.89327060588977e-07	FRG1/NOP58/RPS7/MRPL44/RBM7/TRMT10C/DDX17/DCAF13/UTP3/ERI1/DDX18/MRPL1	12
C1_cyan	GO:0006364	rRNA processing	9/46	225/18723	3.33560976439904e-09	4.38632684018473e-07	3.77450578603049e-07	FRG1/NOP58/RPS7/DDX17/DCAF13/UTP3/ERI1/DDX18/MRPL1	9
C1_cyan	GO:0034470	ncRNA processing	10/46	395/18723	3.22896181349481e-08	3.63950124406773e-06	3.13185018000625e-06	FRG1/NOP58/RPS7/TRMT10C/DDX17/DCAF13/UTP3/ERI1/DDX18/MRPL1	10
C1_cyan	GO:0042274	ribosomal small subunit biogenesis	4/46	73/18723	3.06584348508085e-05	0.00302368813716099	0.00260193295773309	RPS7/RPSA/DCAF13/UTP3	4
C1_cyan	GO:0000377	RNA splicing, via transesterification reactions with bulged adenosine as nucleophile	6/46	320/18723	0.00012526461918716	0.00961494039739019	0.00827381302957331	FRG1/HNRNPH3/DDX20/RBM7/HNRNPA1/DDX17	6
C1_cyan	GO:0000398	mRNA splicing, via spliceosome	6/46	320/18723	0.00012526461918716	0.00961494039739019	0.00827381302957331	FRG1/HNRNPH3/DDX20/RBM7/HNRNPA1/DDX17	6
C1_cyan	GO:0000375	RNA splicing, via transesterification reactions	6/46	324/18723	0.000134048598696188	0.00961494039739019	0.00827381302957331	FRG1/HNRNPH3/DDX20/RBM7/HNRNPA1/DDX17	6
C1_cyan	GO:0006414	translational elongation	3/46	55/18723	0.000332951700416858	0.0218915743024084	0.0188380567341117	MRPL44/RPLP2/RPLP1	3
C1_cyan	GO:1904667	negative regulation of ubiquitin protein ligase activity	2/46	12/18723	0.000383690672629752	0.0232870723619134	0.0200389055745903	RPS7/RPL23	2
C1_cyan	GO:0000381	regulation of alternative mRNA splicing, via spliceosome	3/46	60/18723	0.000430577188525572	0.0242661001247626	0.0208813749322552	RBM7/HNRNPA1/DDX17	3
C1_cyan	GO:0043484	regulation of RNA splicing	4/46	148/18723	0.000472632060197099	0.0248604463663674	0.021392819566816	HNRNPH3/RBM7/HNRNPA1/DDX17	4
C1_cyan	GO:0008380	RNA splicing	6/46	434/18723	0.000640221648525611	0.0315709300429192	0.0271673002170407	FRG1/HNRNPH3/DDX20/RBM7/HNRNPA1/DDX17	6
C1_cyan	GO:0042273	ribosomal large subunit biogenesis	3/46	72/18723	0.000735130588904468	0.0341187079203309	0.0293597046342652	DDX18/RPL3/MRPL1	3
C1_cyan	GO:0031647	regulation of protein stability	5/46	298/18723	0.000793558306653622	0.0347843057749838	0.0299324624439524	RPS7/RPL23/ATP1B3/SIRT1/CDC37L1	5
C1_cyan	GO:0000380	alternative mRNA splicing, via spliceosome	3/46	77/18723	0.000893957558297185	0.0371227638682357	0.0319447437729465	RBM7/HNRNPA1/DDX17	3
C1_cyan	GO:0051444	negative regulation of ubiquitin-protein transferase activity	2/46	19/18723	0.000983277330359695	0.03879029068269	0.0333796777937896	RPS7/RPL23	2
C1_cyan	GO:0050821	protein stabilization	4/46	191/18723	0.00122537110818367	0.046038943064615	0.0396172613924043	RPS7/RPL23/ATP1B3/CDC37L1	4
C2_cyan	GO:0016072	rRNA metabolic process	2/4	236/18723	0.000933552928229295	0.0224052702775031	0.00982687292872943	MRPL44/MRPL1	2
C2_cyan	GO:0034660	ncRNA metabolic process	2/4	485/18723	0.00388112249170998	0.0358141139050261	0.0157079446951869	MRPL44/MRPL1	2
C2_cyan	GO:0016075	rRNA catabolic process	1/4	21/18723	0.00447927629360989	0.0358141139050261	0.0157079446951869	MRPL44	1
C2_cyan	GO:0000470	maturation of LSU-rRNA	1/4	28/18723	0.00596901898417102	0.0358141139050261	0.0157079446951869	MRPL1	1
C2_cyan	GO:0034661	ncRNA catabolic process	1/4	43/18723	0.00915569408089456	0.0439473315882939	0.0192751454334622	MRPL44	1
C2_cyan	GO:0006414	translational elongation	1/4	55/18723	0.0116995125673707	0.0439495526702113	0.0192761195921979	MRPL44	1
C2_cyan	GO:0042273	ribosomal large subunit biogenesis	1/4	72/18723	0.0152948669314966	0.0439495526702113	0.0192761195921979	MRPL1	1
C2_cyan	GO:0032543	mitochondrial translation	1/4	76/18723	0.0161394050719872	0.0439495526702113	0.0192761195921979	MRPL44	1
C2_cyan	GO:0090502	RNA phosphodiester bond hydrolysis, endonucleolytic	1/4	82/18723	0.0174051935577536	0.0439495526702113	0.0192761195921979	MRPL44	1
C2_cyan	GO:1990830	cellular response to leukemia inhibitory factor	1/4	94/18723	0.0199331060036398	0.0439495526702113	0.0192761195921979	MRPL15	1
C2_cyan	GO:1990823	response to leukemia inhibitory factor	1/4	95/18723	0.0201435449738468	0.0439495526702113	0.0192761195921979	MRPL15	1
C2_cyan	GO:0140053	mitochondrial gene expression	1/4	108/18723	0.0228761688525502	0.0457523377051003	0.0200668147829387	MRPL44	1
C3_cyan	GO:0008380	RNA splicing	11/37	434/18723	4.5485231385911e-10	4.50758643034378e-07	3.7202131354582e-07	FRG1/HNRNPH3/DBR1/RBM7/BCAS2/DDX17/CDC5L/SRSF11/LUC7L3/PRPF18/THOC3	11
C3_cyan	GO:0000377	RNA splicing, via transesterification reactions with bulged adenosine as nucleophile	9/37	320/18723	9.08575640565045e-09	2.507135723228e-06	2.06919587545611e-06	FRG1/HNRNPH3/DBR1/RBM7/BCAS2/DDX17/CDC5L/LUC7L3/PRPF18	9
C3_cyan	GO:0000398	mRNA splicing, via spliceosome	9/37	320/18723	9.08575640565045e-09	2.507135723228e-06	2.06919587545611e-06	FRG1/HNRNPH3/DBR1/RBM7/BCAS2/DDX17/CDC5L/LUC7L3/PRPF18	9
C3_cyan	GO:0000375	RNA splicing, via transesterification reactions	9/37	324/18723	1.01196194681251e-08	2.507135723228e-06	2.06919587545611e-06	FRG1/HNRNPH3/DBR1/RBM7/BCAS2/DDX17/CDC5L/LUC7L3/PRPF18	9
C3_cyan	GO:0034660	ncRNA metabolic process	7/37	485/18723	3.93344228385421e-05	0.00779608260659905	0.0064342834832731	FRG1/INTS8/MRPL44/RBM7/DDX17/DCAF13/DDX18	7
C3_cyan	GO:0016072	rRNA metabolic process	5/37	236/18723	9.5651521199133e-05	0.0157984429180568	0.0130388126266187	FRG1/MRPL44/DDX17/DCAF13/DDX18	5
C3_cyan	GO:0071888	macrophage apoptotic process	2/37	11/18723	0.000206664951262589	0.0292578523858893	0.0241471679896288	TCP1/SIRT1	2
C3_cyan	GO:0022613	ribonucleoprotein complex biogenesis	6/37	463/18723	0.000268465696667531	0.0332561881746904	0.0274470850408779	FRG1/DDX17/DCAF13/LUC7L3/PRPF18/DDX18	6
C4_cyan	GO:0048268	clathrin coat assembly	2/13	18/18723	6.76653095134177e-05	0.0347799690898967	0.0201571395708392	CLTC/FCHO2	2
C5_cyan	GO:0006289	nucleotide-excision repair	2/7	60/18723	0.00020989747398726	0.010520497240012	0.00576465602192441	MNAT1/GTF2H1	2
C5_cyan	GO:0000079	regulation of cyclin-dependent protein serine/threonine kinase activity	2/7	94/18723	0.000515207181395755	0.010520497240012	0.00576465602192441	MNAT1/GTF2H1	2
C5_cyan	GO:1904029	regulation of cyclin-dependent protein kinase activity	2/7	98/18723	0.00055983373564137	0.010520497240012	0.00576465602192441	MNAT1/GTF2H1	2
C5_cyan	GO:0010498	proteasomal protein catabolic process	3/7	490/18723	0.000576465602192441	0.010520497240012	0.00576465602192441	PSMC5/PSMA3/PSMD14	3
C5_cyan	GO:0061136	regulation of proteasomal protein catabolic process	2/7	187/18723	0.00201611828454286	0.0294353269543258	0.0161289462763429	PSMC5/PSMD14	2
C5_cyan	GO:1903050	regulation of proteolysis involved in cellular protein catabolic process	2/7	221/18723	0.00280115861347204	0.0321929705668211	0.0176399838722308	PSMC5/PSMD14	2
C5_cyan	GO:1903362	regulation of cellular protein catabolic process	2/7	255/18723	0.00370899608283385	0.0321929705668211	0.0176399838722308	PSMC5/PSMD14	2
C5_cyan	GO:0048280	vesicle fusion with Golgi apparatus	1/7	10/18723	0.00373332912024804	0.0321929705668211	0.0176399838722308	YIPF5	1
C5_cyan	GO:0051095	regulation of helicase activity	1/7	12/18723	0.00447855956020948	0.0321929705668211	0.0176399838722308	MNAT1	1
C5_cyan	GO:0070816	phosphorylation of RNA polymerase II C-terminal domain	1/7	12/18723	0.00447855956020948	0.0321929705668211	0.0176399838722308	GTF2H1	1
C5_cyan	GO:0007512	adult heart development	1/7	13/18723	0.00485099556486346	0.0321929705668211	0.0176399838722308	MNAT1	1
C5_cyan	GO:0060628	regulation of ER to Golgi vesicle-mediated transport	1/7	15/18723	0.00559550930314612	0.0340393482608055	0.0186516976771537	YIPF5	1
C5_cyan	GO:0090083	regulation of inclusion body assembly	1/7	17/18723	0.00633954555948735	0.0355989866032751	0.0195062940291918	PSMC5	1
C5_cyan	GO:0071900	regulation of protein serine/threonine kinase activity	2/7	359/18723	0.00722394151897809	0.0375211318602739	0.0205595243069994	MNAT1/GTF2H1	2
C5_cyan	GO:0045862	positive regulation of proteolysis	2/7	372/18723	0.00773930328322415	0.0375211318602739	0.0205595243069994	PSMC5/PSMD14	2
C5_cyan	GO:0042176	regulation of protein catabolic process	2/7	391/18723	0.00852211313654953	0.0375211318602739	0.0205595243069994	PSMC5/PSMD14	2
C5_cyan	GO:0070841	inclusion body assembly	1/7	24/18723	0.00893991597007693	0.0375211318602739	0.0205595243069994	PSMC5	1
C5_cyan	GO:0043161	proteasome-mediated ubiquitin-dependent protein catabolic process	2/7	412/18723	0.00942778423051576	0.0375211318602739	0.0205595243069994	PSMC5/PSMD14	2
C5_cyan	GO:0052548	regulation of endopeptidase activity	2/7	432/18723	0.0103293646825773	0.0375211318602739	0.0205595243069994	PSMA3/PSMD14	2
C5_cyan	GO:0021591	ventricular system development	1/7	29/18723	0.0107937502611747	0.0375211318602739	0.0205595243069994	MNAT1	1
C5_cyan	GO:0045737	positive regulation of cyclin-dependent protein serine/threonine kinase activity	1/7	29/18723	0.0107937502611747	0.0375211318602739	0.0205595243069994	MNAT1	1
C5_cyan	GO:0052547	regulation of peptidase activity	2/7	461/18723	0.011703380112182	0.038833943099513	0.02127887293124	PSMA3/PSMD14	2
C5_cyan	GO:1904031	positive regulation of cyclin-dependent protein kinase activity	1/7	33/18723	0.0122746768632308	0.0389587570006891	0.0213472641099666	MNAT1	1
C5_cyan	GO:0070536	protein K63-linked deubiquitination	1/7	35/18723	0.0130144272536898	0.0395855495633066	0.0216907120894831	PSMD14	1
C1_magenta	GO:0000377	RNA splicing, via transesterification reactions with bulged adenosine as nucleophile	13/34	320/18723	5.59976139911429e-15	7.8227063207374e-13	5.48961847069291e-13	SRSF3/SNRPN/SNRPB2/DHX9/RALY/PRPF6/BUD13/PRPF19/EFTUD2/DHX8/SRSF10/SRSF8/RBMX	13
C1_magenta	GO:0000398	mRNA splicing, via spliceosome	13/34	320/18723	5.59976139911429e-15	7.8227063207374e-13	5.48961847069291e-13	SRSF3/SNRPN/SNRPB2/DHX9/RALY/PRPF6/BUD13/PRPF19/EFTUD2/DHX8/SRSF10/SRSF8/RBMX	13
C1_magenta	GO:0000375	RNA splicing, via transesterification reactions	13/34	324/18723	6.57370279053563e-15	7.8227063207374e-13	5.48961847069291e-13	SRSF3/SNRPN/SNRPB2/DHX9/RALY/PRPF6/BUD13/PRPF19/EFTUD2/DHX8/SRSF10/SRSF8/RBMX	13
C1_magenta	GO:0008380	RNA splicing	14/34	434/18723	9.58253845148769e-15	8.55241556795276e-13	6.00169513540544e-13	SRSF3/SNRPN/SNRPB2/DHX9/RALY/PRPF6/BUD13/PRPF19/ZNF326/EFTUD2/DHX8/SRSF10/SRSF8/RBMX	14
C1_magenta	GO:1903311	regulation of mRNA metabolic process	10/34	288/18723	6.00725139612829e-11	4.2891774968356e-09	3.00994912058639e-09	ZC3H14/MOV10/SRSF3/DHX9/TNRC6C/HNRNPA0/NUDT21/PRPF19/SRSF10/RBMX	10
C1_magenta	GO:0050684	regulation of mRNA processing	7/34	137/18723	4.39104990374442e-09	2.61267469272793e-07	1.83345592472135e-07	ZC3H14/SRSF3/DHX9/NUDT21/PRPF19/SRSF10/RBMX	7
C1_magenta	GO:1903312	negative regulation of mRNA metabolic process	5/34	92/18723	6.38134675965803e-07	3.25448684742559e-05	2.28385041924603e-05	ZC3H14/DHX9/HNRNPA0/SRSF10/RBMX	5
C1_magenta	GO:1903313	positive regulation of mRNA metabolic process	5/34	118/18723	2.1953141811816e-06	9.79658953352289e-05	6.87479967264764e-05	MOV10/TNRC6C/NUDT21/PRPF19/RBMX	5
C1_magenta	GO:0071826	ribonucleoprotein complex subunit organization	6/34	227/18723	3.01022036615322e-06	0.000119405407857411	8.37932686718673e-05	DHX9/PRPF6/NUDT21/PRPF19/DHX8/SRSF10	6
C1_magenta	GO:0043484	regulation of RNA splicing	5/34	148/18723	6.67085058414e-06	0.000238149365853798	0.000167122362002665	SRSF3/PRPF19/ZNF326/SRSF10/RBMX	5
C1_magenta	GO:0043488	regulation of mRNA stability	5/34	158/18723	9.17139417870343e-06	0.000297653429254284	0.00020887959947669	ZC3H14/MOV10/DHX9/TNRC6C/HNRNPA0	5
C1_magenta	GO:0061013	regulation of mRNA catabolic process	5/34	166/18723	1.16559068023822e-05	0.000333557038185738	0.000234075114516308	ZC3H14/MOV10/DHX9/TNRC6C/HNRNPA0	5
C1_magenta	GO:0000244	spliceosomal tri-snRNP complex assembly	3/34	25/18723	1.22446134169779e-05	0.000333557038185738	0.000234075114516308	PRPF6/PRPF19/SRSF10	3
C1_magenta	GO:0043487	regulation of RNA stability	5/34	170/18723	1.30806681641466e-05	0.000333557038185738	0.000234075114516308	ZC3H14/MOV10/DHX9/TNRC6C/HNRNPA0	5
C1_magenta	GO:0050686	negative regulation of mRNA processing	3/34	29/18723	1.93565945213801e-05	0.000460686949608845	0.000323289087444804	ZC3H14/SRSF10/RBMX	3
C1_magenta	GO:0050685	positive regulation of mRNA processing	3/34	32/18723	2.61772906255511e-05	0.000584080797082608	0.000409881261110602	NUDT21/PRPF19/RBMX	3
C1_magenta	GO:0048024	regulation of mRNA splicing, via spliceosome	4/34	101/18723	3.26657499487291e-05	0.000685980748923311	0.000481389999244429	SRSF3/PRPF19/SRSF10/RBMX	4
C1_magenta	GO:0022618	ribonucleoprotein complex assembly	5/34	220/18723	4.5113210047478e-05	0.000894745332608314	0.000627891461479519	DHX9/PRPF6/NUDT21/PRPF19/SRSF10	5
C1_magenta	GO:0006402	mRNA catabolic process	5/34	232/18723	5.80659352848613e-05	0.00109102836298397	0.000765633938936121	ZC3H14/MOV10/DHX9/TNRC6C/HNRNPA0	5
C1_magenta	GO:0006378	mRNA polyadenylation	3/34	44/18723	6.88643786449422e-05	0.00122922915881222	0.000862616953552434	ZC3H14/NUDT21/SYMPK	3
C1_magenta	GO:0043631	RNA polyadenylation	3/34	45/18723	7.36917787171788e-05	0.00125276023819204	0.000879129991713712	ZC3H14/NUDT21/SYMPK	3
C1_magenta	GO:0000387	spliceosomal snRNP assembly	3/34	50/18723	0.000101157704797804	0.0016415136642189	0.00115193941348695	PRPF6/PRPF19/SRSF10	3
C1_magenta	GO:0006401	RNA catabolic process	5/34	278/18723	0.00013613994009885	0.00211312863544737	0.00148289728803324	ZC3H14/MOV10/DHX9/TNRC6C/HNRNPA0	5
C1_magenta	GO:0022613	ribonucleoprotein complex biogenesis	6/34	463/18723	0.000165352243182576	0.00245961461734081	0.00172604534550232	DHX9/PRPF6/KRR1/NUDT21/PRPF19/SRSF10	6
C1_magenta	GO:0006289	nucleotide-excision repair	3/34	60/18723	0.0001744363952551	0.00249095172424282	0.00174803629771426	ERCC8/GTF2H2/GTF2H3	3
C1_magenta	GO:0031124	mRNA 3'-end processing	3/34	62/18723	0.000192309941793215	0.0026405634315453	0.00185302696950548	ZC3H14/NUDT21/SYMPK	3
C1_magenta	GO:2000765	regulation of cytoplasmic translation	2/34	16/18723	0.000378023295510224	0.00499830801841296	0.00350758457432488	CNBP/DHX9	2
C1_magenta	GO:0000245	spliceosomal complex assembly	3/34	79/18723	0.000393723699005081	0.00501997716231479	0.0035227909910981	PRPF6/PRPF19/SRSF10	3
C1_magenta	GO:1900363	regulation of mRNA polyadenylation	2/34	17/18723	0.000427938895968716	0.00526807537451144	0.00369689499965715	ZC3H14/NUDT21	2
C1_magenta	GO:0048025	negative regulation of mRNA splicing, via spliceosome	2/34	20/18723	0.000595817656609855	0.00709023011365727	0.00497560007975949	SRSF10/RBMX	2
C1_magenta	GO:0006379	mRNA cleavage	2/34	22/18723	0.000722741979377507	0.00806309020743031	0.00565830891749496	MOV10/NUDT21	2
C1_magenta	GO:0048026	positive regulation of mRNA splicing, via spliceosome	2/34	22/18723	0.000722741979377507	0.00806309020743031	0.00565830891749496	PRPF19/RBMX	2
C1_magenta	GO:0034655	nucleobase-containing compound catabolic process	5/34	407/18723	0.00078378727141063	0.00847915320889681	0.0059502829536118	ZC3H14/MOV10/DHX9/TNRC6C/HNRNPA0	5
C1_magenta	GO:0033119	negative regulation of RNA splicing	2/34	25/18723	0.000935427729806819	0.0098219911629716	0.00689262537752393	SRSF10/RBMX	2
C1_magenta	GO:0046700	heterocycle catabolic process	5/34	445/18723	0.00116834835794088	0.0116309532442582	0.008162072452111	ZC3H14/MOV10/DHX9/TNRC6C/HNRNPA0	5
C1_magenta	GO:0031440	regulation of mRNA 3'-end processing	2/34	28/18723	0.0011746241682865	0.0116309532442582	0.008162072452111	ZC3H14/NUDT21	2
C1_magenta	GO:0031123	RNA 3'-end processing	3/34	116/18723	0.00120544893567942	0.0116309532442582	0.008162072452111	ZC3H14/NUDT21/SYMPK	3
C1_magenta	GO:0044270	cellular nitrogen compound catabolic process	5/34	451/18723	0.0012399698178147	0.0116491901305223	0.0081748702670332	ZC3H14/MOV10/DHX9/TNRC6C/HNRNPA0	5
C1_magenta	GO:0019439	aromatic compound catabolic process	5/34	467/18723	0.00144692421538467	0.0130363622364445	0.00914832437645227	ZC3H14/MOV10/DHX9/TNRC6C/HNRNPA0	5
C1_magenta	GO:0006417	regulation of translation	5/34	468/18723	0.00146065683321507	0.0130363622364445	0.00914832437645227	MOV10/CNBP/DHX9/TNRC6C/CAPRIN1	5
C1_magenta	GO:1901361	organic cyclic compound catabolic process	5/34	495/18723	0.00186925171240284	0.0162761673494589	0.0114218718241817	ZC3H14/MOV10/DHX9/TNRC6C/HNRNPA0	5
C1_magenta	GO:0033120	positive regulation of RNA splicing	2/34	37/18723	0.00204851235835138	0.0174123550459867	0.0122191965234994	PRPF19/RBMX	2
C1_magenta	GO:0048255	mRNA stabilization	2/34	56/18723	0.0046357465821014	0.0384874774374465	0.0270087560964537	DHX9/HNRNPA0	2
C1_magenta	GO:0006403	RNA localization	3/34	201/18723	0.00570949520668473	0.0462712521957635	0.0324710541724656	SRSF3/DHX9/PRPF6	3
C1_magenta	GO:1902373	negative regulation of mRNA catabolic process	2/34	63/18723	0.00583251078097859	0.0462712521957635	0.0324710541724656	DHX9/HNRNPA0	2
C1_magenta	GO:0043489	RNA stabilization	2/34	65/18723	0.0061977298197484	0.0480997727315257	0.0337542264782636	DHX9/HNRNPA0	2
C1_magenta	GO:0006303	double-strand break repair via nonhomologous end joining	2/34	66/18723	0.00638417347318548	0.0484925517005791	0.0340298608425116	ERCC8/PRPF19	2
C2_magenta	GO:0002181	cytoplasmic translation	5/23	148/18723	8.65209178717705e-07	9.27592035096464e-05	7.09218661257965e-05	EIF3M/RPLP0/CNBP/EIF3J/EIF5	5
C2_magenta	GO:0001732	formation of cytoplasmic translation initiation complex	3/23	16/18723	8.97378574309447e-07	9.27592035096464e-05	7.09218661257965e-05	EIF3M/EIF3J/EIF5	3
C2_magenta	GO:0022613	ribonucleoprotein complex biogenesis	7/23	463/18723	9.40127062597768e-07	9.27592035096464e-05	7.09218661257965e-05	EIF3M/KRR1/RPLP0/EIF3J/EIF5/SRSF10/NPM1	7
C2_magenta	GO:0022618	ribonucleoprotein complex assembly	5/23	220/18723	6.06075840940755e-06	0.000417861688450192	0.000319488844298689	EIF3M/RPLP0/EIF3J/EIF5/SRSF10	5
C2_magenta	GO:0071826	ribonucleoprotein complex subunit organization	5/23	227/18723	7.05847446706406e-06	0.000417861688450192	0.000319488844298689	EIF3M/RPLP0/EIF3J/EIF5/SRSF10	5
C2_magenta	GO:0002183	cytoplasmic translational initiation	3/23	34/18723	9.45179628217693e-06	0.000466288616587395	0.000356515122924217	EIF3M/EIF3J/EIF5	3
C2_magenta	GO:0006413	translational initiation	4/23	118/18723	1.21006236106431e-05	0.000511683512678624	0.000391223169366658	EIF3M/EIF3J/EIF5/NPM1	4
C2_magenta	GO:0034427	nuclear-transcribed mRNA catabolic process, exonucleolytic, 3'-5'	2/23	11/18723	7.88609639995552e-05	0.00291785566798354	0.00223093516577689	TTC37/SKIV2L	2
C2_magenta	GO:0000291	nuclear-transcribed mRNA catabolic process, exonucleolytic	2/23	19/18723	0.00024372387285817	0.00800981844156288	0.00612414994642966	TTC37/SKIV2L	2
C2_magenta	GO:0048025	negative regulation of mRNA splicing, via spliceosome	2/23	20/18723	0.000270601974377124	0.00800981844156288	0.00612414994642966	SRSF10/NPM1	2
C2_magenta	GO:0033119	negative regulation of RNA splicing	2/23	25/18723	0.000425672777589054	0.0114544674696691	0.00875786097432025	SRSF10/NPM1	2
C2_magenta	GO:0050686	negative regulation of mRNA processing	2/23	29/18723	0.000574358143113782	0.0141675008634733	0.0108321930499529	SRSF10/NPM1	2
C2_magenta	GO:0043484	regulation of RNA splicing	3/23	148/18723	0.00076323216533577	0.0173782093030298	0.0132870376961288	ZNF326/SRSF10/NPM1	3
C2_magenta	GO:0006417	regulation of translation	4/23	468/18723	0.00233983926013447	0.0494708872142716	0.0378244692427752	CNBP/EIF5/SRP9/NPM1	4
C2_magenta	GO:0042255	ribosome assembly	2/23	61/18723	0.00252775545768117	0.0498810410315752	0.0381380648001019	RPLP0/NPM1	2
C3_magenta	GO:0006289	nucleotide-excision repair	5/11	60/18723	1.29748673884968e-10	4.55417845336236e-08	2.77252429459457e-08	GTF2H3/OGG1/POLD1/ERCC8/GTF2H2	5
C3_magenta	GO:0009314	response to radiation	5/11	456/18723	3.43150909428091e-06	0.000602229846046301	0.000366629655862645	OGG1/POLD1/ERCC8/PRKDC/GTF2H2	5
C3_magenta	GO:0006302	double-strand break repair	4/11	251/18723	9.66481205316716e-06	0.00113078301022056	0.000688405911155415	OGG1/RECQL/ERCC8/PRKDC	4
C3_magenta	GO:0032508	DNA duplex unwinding	3/11	84/18723	1.40059343100613e-05	0.00120991916450649	0.000736582967145953	RECQL/CHD8/GTF2H2	3
C3_magenta	GO:0032392	DNA geometric change	3/11	90/18723	1.72353157337107e-05	0.00120991916450649	0.000736582967145953	RECQL/CHD8/GTF2H2	3
C3_magenta	GO:0009416	response to light stimulus	4/11	320/18723	2.51367255436765e-05	0.00147049844430507	0.000895220225502864	OGG1/POLD1/ERCC8/GTF2H2	4
C3_magenta	GO:0006282	regulation of DNA repair	3/11	130/18723	5.18162192457818e-05	0.0025982132793242	0.00158175827171334	OGG1/ERCC8/PRKDC	3
C3_magenta	GO:0009411	response to UV	3/11	149/18723	7.77741393643172e-05	0.00341234036460942	0.00207738819617847	POLD1/ERCC8/GTF2H2	3
C3_magenta	GO:2001020	regulation of response to DNA damage stimulus	3/11	219/18723	0.000243023174152871	0.00947790379196196	0.00577002390093951	OGG1/ERCC8/PRKDC	3
C3_magenta	GO:0006284	base-excision repair	2/11	43/18723	0.000279669486267066	0.00981639896797401	0.00597609533812783	OGG1/POLD1	2
C3_magenta	GO:0071103	DNA conformation change	3/11	290/18723	0.000553399611088916	0.0176584784992918	0.0107502508182823	RECQL/CHD8/GTF2H2	3
C3_magenta	GO:0006303	double-strand break repair via nonhomologous end joining	2/11	66/18723	0.000659451395239099	0.0192889533107436	0.0117428625643454	ERCC8/PRKDC	2
C3_magenta	GO:0006367	transcription initiation from RNA polymerase II promoter	2/11	77/18723	0.000896393117302157	0.0242026141671582	0.0147342350455334	GTF2A2/GTF2H2	2
C3_magenta	GO:0051052	regulation of DNA metabolic process	3/11	359/18723	0.00102878684191813	0.0255266953492864	0.0155403183562907	OGG1/ERCC8/PRKDC	3
C3_magenta	GO:2000779	regulation of double-strand break repair	2/11	85/18723	0.00109088441663617	0.0255266953492864	0.0155403183562907	OGG1/PRKDC	2
C4_magenta	GO:0043161	proteasome-mediated ubiquitin-dependent protein catabolic process	4/5	412/18723	1.13557055470983e-06	0.000122557383317957	3.7030008604841e-05	PSMC6/PSMC4/ANAPC7/PSMB3	4
C4_magenta	GO:0010498	proteasomal protein catabolic process	4/5	490/18723	2.26958117255477e-06	0.000122557383317957	3.7030008604841e-05	PSMC6/PSMC4/ANAPC7/PSMB3	4
C4_magenta	GO:1901800	positive regulation of proteasomal protein catabolic process	2/5	114/18723	0.000363120879397224	0.0130723516583001	0.00394973588116279	PSMC6/PSMC4	2
C4_magenta	GO:1903052	positive regulation of proteolysis involved in cellular protein catabolic process	2/5	133/18723	0.00049386592859809	0.0133343800721484	0.004028906259616	PSMC6/PSMC4	2
C4_magenta	GO:1903364	positive regulation of cellular protein catabolic process	2/5	155/18723	0.000669901995319855	0.0144698830989089	0.0043719919694559	PSMC6/PSMC4	2
C4_magenta	GO:0061136	regulation of proteasomal protein catabolic process	2/5	187/18723	0.000972796371276305	0.0175103346829735	0.00529064693150271	PSMC6/PSMC4	2
C4_magenta	GO:1903050	regulation of proteolysis involved in cellular protein catabolic process	2/5	221/18723	0.00135486577542428	0.0195727114475894	0.00591378221125997	PSMC6/PSMC4	2
C4_magenta	GO:0045732	positive regulation of protein catabolic process	2/5	231/18723	0.00147895298365435	0.0195727114475894	0.00591378221125997	PSMC6/PSMC4	2
C4_magenta	GO:1903362	regulation of cellular protein catabolic process	2/5	255/18723	0.00179832301602176	0.0195727114475894	0.00591378221125997	PSMC6/PSMC4	2
C4_magenta	GO:0034976	response to endoplasmic reticulum stress	2/5	256/18723	0.00181228809699902	0.0195727114475894	0.00591378221125997	UFM1/PSMC6	2
C4_magenta	GO:0045898	regulation of RNA polymerase II transcription preinitiation complex assembly	1/5	10/18723	0.00266794577532237	0.0242487165379518	0.00732661026000494	PSMC6	1
C4_magenta	GO:0042308	negative regulation of protein import into nucleus	1/5	13/18723	0.00346721810154127	0.0242487165379518	0.00732661026000494	UFM1	1
C4_magenta	GO:1904590	negative regulation of protein import	1/5	13/18723	0.00346721810154127	0.0242487165379518	0.00732661026000494	UFM1	1
C4_magenta	GO:0061709	reticulophagy	1/5	14/18723	0.00373352830514895	0.0242487165379518	0.00732661026000494	UFM1	1
C4_magenta	GO:0045862	positive regulation of proteolysis	2/5	372/18723	0.00378387460240912	0.0242487165379518	0.00732661026000494	PSMC6/PSMC4	2
C4_magenta	GO:0045842	positive regulation of mitotic metaphase/anaphase transition	1/5	15/18723	0.00399978157140957	0.0242487165379518	0.00732661026000494	ANAPC7	1
C4_magenta	GO:1901970	positive regulation of mitotic sister chromatid separation	1/5	15/18723	0.00399978157140957	0.0242487165379518	0.00732661026000494	ANAPC7	1
C4_magenta	GO:0042176	regulation of protein catabolic process	2/5	391/18723	0.00417225372588833	0.0242487165379518	0.00732661026000494	PSMC6/PSMC4	2
C4_magenta	GO:1902101	positive regulation of metaphase/anaphase transition of cell cycle	1/5	16/18723	0.00426597790945449	0.0242487165379518	0.00732661026000494	ANAPC7	1
C4_magenta	GO:0090083	regulation of inclusion body assembly	1/5	17/18723	0.00453211732841285	0.0243376881198628	0.00735349251184939	PSMC6	1
C4_magenta	GO:1905820	positive regulation of chromosome separation	1/5	18/18723	0.00479819983741292	0.0243376881198628	0.00735349251184939	ANAPC7	1
C4_magenta	GO:0031331	positive regulation of cellular catabolic process	2/5	427/18723	0.00495767720960169	0.0243376881198628	0.00735349251184939	PSMC6/PSMC4	2
C4_magenta	GO:0031145	anaphase-promoting complex-dependent catabolic process	1/5	21/18723	0.0055961059959353	0.0251824769817088	0.00760874060850852	ANAPC7	1
C4_magenta	GO:0046823	negative regulation of nucleocytoplasmic transport	1/5	21/18723	0.0055961059959353	0.0251824769817088	0.00760874060850852	UFM1	1
C4_magenta	GO:0051123	RNA polymerase II preinitiation complex assembly	1/5	24/18723	0.00639350029336627	0.0256854266543904	0.00776070395990352	PSMC6	1
C4_magenta	GO:0070841	inclusion body assembly	1/5	24/18723	0.00639350029336627	0.0256854266543904	0.00776070395990352	PSMC6	1
C4_magenta	GO:0009896	positive regulation of catabolic process	2/5	492/18723	0.0065378424382447	0.0256854266543904	0.00776070395990352	PSMC6/PSMC4	2
C4_magenta	GO:0060261	positive regulation of transcription initiation from RNA polymerase II promoter	1/5	25/18723	0.00665918468817528	0.0256854266543904	0.00776070395990352	PSMC6	1
C4_magenta	GO:0070979	protein K11-linked ubiquitination	1/5	29/18723	0.00772135398894935	0.0287553872691907	0.00868827490589582	ANAPC7	1
C4_magenta	GO:2000144	positive regulation of DNA-templated transcription, initiation	1/5	31/18723	0.00825209779991065	0.0296413238761543	0.00895595555712264	PSMC6	1
C4_magenta	GO:0060260	regulation of transcription initiation from RNA polymerase II promoter	1/5	33/18723	0.00878261448182349	0.0296413238761543	0.00895595555712264	PSMC6	1
C4_magenta	GO:1900181	negative regulation of protein localization to nucleus	1/5	33/18723	0.00878261448182349	0.0296413238761543	0.00895595555712264	UFM1	1
C4_magenta	GO:0033146	regulation of intracellular estrogen receptor signaling pathway	1/5	35/18723	0.00931290410759478	0.030424120297009	0.009192472994223	UFM1	1
C4_magenta	GO:0070897	transcription preinitiation complex assembly	1/5	36/18723	0.00957796379720655	0.030424120297009	0.009192472994223	PSMC6	1
C4_magenta	GO:2000142	regulation of DNA-templated transcription, initiation	1/5	40/18723	0.0106376352797133	0.0328247031488296	0.00991779529837931	PSMC6	1
C4_magenta	GO:0090317	negative regulation of intracellular protein transport	1/5	42/18723	0.0111671307829048	0.0333684783443295	0.0100820938467272	UFM1	1
C4_magenta	GO:0045840	positive regulation of mitotic nuclear division	1/5	43/18723	0.0114317935068536	0.0333684783443295	0.0100820938467272	ANAPC7	1
C4_magenta	GO:0030520	intracellular estrogen receptor signaling pathway	1/5	54/18723	0.0143393450569068	0.0396154369977689	0.0119695764808074	UFM1	1
C4_magenta	GO:0051785	positive regulation of nuclear division	1/5	57/18723	0.0151311251214618	0.0396154369977689	0.0119695764808074	ANAPC7	1
C4_magenta	GO:0032387	negative regulation of intracellular transport	1/5	58/18723	0.0153949387062896	0.0396154369977689	0.0119695764808074	UFM1	1
C4_magenta	GO:0030071	regulation of mitotic metaphase/anaphase transition	1/5	60/18723	0.0159223962754412	0.0396154369977689	0.0119695764808074	ANAPC7	1
C4_magenta	GO:0042306	regulation of protein import into nucleus	1/5	60/18723	0.0159223962754412	0.0396154369977689	0.0119695764808074	UFM1	1
C4_magenta	GO:0007091	metaphase/anaphase transition of mitotic cell cycle	1/5	62/18723	0.0164496277711669	0.0396154369977689	0.0119695764808074	ANAPC7	1
C4_magenta	GO:1902099	regulation of metaphase/anaphase transition of cell cycle	1/5	63/18723	0.0167131587642082	0.0396154369977689	0.0119695764808074	ANAPC7	1
C4_magenta	GO:1904589	regulation of protein import	1/5	63/18723	0.0167131587642082	0.0396154369977689	0.0119695764808074	UFM1	1
C4_magenta	GO:0010965	regulation of mitotic sister chromatid separation	1/5	65/18723	0.0172400512860661	0.0396154369977689	0.0119695764808074	ANAPC7	1
C4_magenta	GO:0044784	metaphase/anaphase transition of cell cycle	1/5	65/18723	0.0172400512860661	0.0396154369977689	0.0119695764808074	ANAPC7	1
C4_magenta	GO:0051306	mitotic sister chromatid separation	1/5	67/18723	0.0177667179161705	0.0397395180981175	0.0120070668717509	ANAPC7	1
C4_magenta	GO:0061912	selective autophagy	1/5	68/18723	0.0180299665445163	0.0397395180981175	0.0120070668717509	UFM1	1
C4_magenta	GO:0033045	regulation of sister chromatid segregation	1/5	72/18723	0.0190823966916833	0.040409781229447	0.0122095830225425	ANAPC7	1
C4_magenta	GO:1905818	regulation of chromosome separation	1/5	72/18723	0.0190823966916833	0.040409781229447	0.0122095830225425	ANAPC7	1
C4_magenta	GO:0033143	regulation of intracellular steroid hormone receptor signaling pathway	1/5	74/18723	0.0196082732726022	0.0407248752584814	0.012304786871471	UFM1	1
C4_magenta	GO:0006367	transcription initiation from RNA polymerase II promoter	1/5	77/18723	0.0203966652323073	0.0415630159450791	0.0125580262602091	PSMC6	1
C4_magenta	GO:0030433	ubiquitin-dependent ERAD pathway	1/5	85/18723	0.0224965644389586	0.0449931288779173	0.0135944151580452	PSMC6	1
C4_magenta	GO:0051983	regulation of chromosome segregation	1/5	91/18723	0.024069124346674	0.0472630078080143	0.014280246023864	ANAPC7	1
C4_magenta	GO:1901992	positive regulation of mitotic cell cycle phase transition	1/5	93/18723	0.024592860988718	0.0474290890496705	0.0143304265159823	ANAPC7	1
C4_magenta	GO:0051304	chromosome separation	1/5	96/18723	0.02537804433157	0.0480847155756063	0.0145285203006218	ANAPC7	1
C5_magenta	GO:0019646	aerobic electron transport chain	3/5	87/18723	9.62613858670946e-07	4.39681925918847e-05	1.63090037684184e-05	UQCRH/COX5A/CYCS	3
C5_magenta	GO:0042773	ATP synthesis coupled electron transport	3/5	95/18723	1.25623407405385e-06	4.39681925918847e-05	1.63090037684184e-05	UQCRH/COX5A/CYCS	3
C5_magenta	GO:0042775	mitochondrial ATP synthesis coupled electron transport	3/5	95/18723	1.25623407405385e-06	4.39681925918847e-05	1.63090037684184e-05	UQCRH/COX5A/CYCS	3
C5_magenta	GO:0022904	respiratory electron transport chain	3/5	114/18723	2.17908294229259e-06	5.72009272351805e-05	2.12173865433752e-05	UQCRH/COX5A/CYCS	3
C5_magenta	GO:0006122	mitochondrial electron transport, ubiquinol to cytochrome c	2/5	11/18723	3.13507093312894e-06	6.58364895957077e-05	2.44205525317412e-05	UQCRH/CYCS	2
C5_magenta	GO:0006119	oxidative phosphorylation	3/5	141/18723	4.13514173164742e-06	7.23649803038298e-05	2.68421480826236e-05	UQCRH/COX5A/CYCS	3
C5_magenta	GO:0022900	electron transport chain	3/5	175/18723	7.91720257193156e-06	0.000118758038578973	4.40506007761606e-05	UQCRH/COX5A/CYCS	3
C5_magenta	GO:0009060	aerobic respiration	3/5	189/18723	9.9749134478199e-06	0.000130920739002636	4.85620786275442e-05	UQCRH/COX5A/CYCS	3
C5_magenta	GO:0006123	mitochondrial electron transport, cytochrome c to oxygen	2/5	21/18723	1.19574843070423e-05	0.000139503983582161	5.17458385217037e-05	COX5A/CYCS	2
C5_magenta	GO:0045333	cellular respiration	3/5	230/18723	1.79683478239761e-05	0.000188667652151749	6.99819862618017e-05	UQCRH/COX5A/CYCS	3
C5_magenta	GO:0046034	ATP metabolic process	3/5	277/18723	3.13386635903296e-05	0.000299141788816783	0.000110959861516	UQCRH/COX5A/CYCS	3
C5_magenta	GO:0015980	energy derivation by oxidation of organic compounds	3/5	318/18723	4.73249016405625e-05	0.000414092889354922	0.000153598364973756	UQCRH/COX5A/CYCS	3
C5_magenta	GO:0006091	generation of precursor metabolites and energy	3/5	490/18723	0.000171302774114948	0.00138359932938996	0.000513214788846403	UQCRH/COX5A/CYCS	3
C5_magenta	GO:1902600	proton transmembrane transport	2/5	157/18723	0.000687210717666793	0.00515408038250095	0.00191178921456176	UQCRH/COX5A	2
C5_magenta	GO:0021932	hindbrain radial glia guided cell migration	1/5	10/18723	0.00266794577532237	0.0186756204272566	0.00692729780259141	ATP1B2	1
C5_magenta	GO:0021670	lateral ventricle development	1/5	12/18723	0.00320085095145672	0.0210055843689348	0.00779154507920387	ATP1B2	1
C5_magenta	GO:0061744	motor behavior	1/5	13/18723	0.00346721810154127	0.0214151706271667	0.00794347181158062	ATP1B2	1
C5_magenta	GO:0030007	cellular potassium ion homeostasis	1/5	14/18723	0.00373352830514895	0.0217789151133689	0.00807839457839246	ATP1B2	1
C5_magenta	GO:0036376	sodium ion export across plasma membrane	1/5	15/18723	0.00399978157140957	0.0221040560525265	0.00819899823502238	ATP1B2	1
C5_magenta	GO:0021535	cell migration in hindbrain	1/5	16/18723	0.00426597790945449	0.0223963840246361	0.00830743066577979	ATP1B2	1
C5_magenta	GO:1903975	regulation of glial cell migration	1/5	19/18723	0.00506422544558272	0.0253211272279136	0.00939229781887521	ATP1B2	1
C5_magenta	GO:0006883	cellular sodium ion homeostasis	1/5	20/18723	0.00533019416204805	0.0254395630461384	0.00943622889931952	ATP1B2	1
C5_magenta	GO:1902307	positive regulation of sodium ion transmembrane transport	1/5	21/18723	0.0055961059959353	0.0255474404162264	0.00947624356291103	ATP1B2	1
C5_magenta	GO:0086064	cell communication by electrical coupling involved in cardiac conduction	1/5	25/18723	0.00665918468817528	0.0290380850954516	0.0107710190328994	ATP1B2	1
C5_magenta	GO:0032781	positive regulation of ATPase activity	1/5	27/18723	0.0071903829760166	0.0290380850954516	0.0107710190328994	ATP1B2	1
C5_magenta	GO:1901018	positive regulation of potassium ion transmembrane transporter activity	1/5	27/18723	0.0071903829760166	0.0290380850954516	0.0107710190328994	ATP1B2	1
C5_magenta	GO:0021591	ventricular system development	1/5	29/18723	0.00772135398894935	0.030027487734803	0.0111380155006287	ATP1B2	1
C5_magenta	GO:0055075	potassium ion homeostasis	1/5	31/18723	0.00825209779991065	0.0308388060476324	0.0114389556266907	ATP1B2	1
C5_magenta	GO:0010644	cell communication by electrical coupling	1/5	32/18723	0.00851738452744133	0.0308388060476324	0.0114389556266907	ATP1B2	1
C5_magenta	GO:0010765	positive regulation of sodium ion transport	1/5	35/18723	0.00931290410759478	0.0325951643765817	0.0120904369116143	ATP1B2	1
C5_magenta	GO:0045494	photoreceptor cell maintenance	1/5	43/18723	0.0114317935068536	0.0375105724443635	0.0139136960445258	ATP1B2	1
C5_magenta	GO:1901381	positive regulation of potassium ion transmembrane transport	1/5	43/18723	0.0114317935068536	0.0375105724443635	0.0139136960445258	ATP1B2	1
C5_magenta	GO:0043462	regulation of ATPase activity	1/5	46/18723	0.0122254416773463	0.0387416348703461	0.0143703307288502	ATP1B2	1
C5_magenta	GO:0086009	membrane repolarization	1/5	49/18723	0.0130185800369229	0.0387416348703461	0.0143703307288502	ATP1B2	1
C5_magenta	GO:1990573	potassium ion import across plasma membrane	1/5	49/18723	0.0130185800369229	0.0387416348703461	0.0143703307288502	ATP1B2	1
C5_magenta	GO:0043268	positive regulation of potassium ion transport	1/5	50/18723	0.0132828462412615	0.0387416348703461	0.0143703307288502	ATP1B2	1
C5_magenta	GO:0008347	glial cell migration	1/5	53/18723	0.0140753052350632	0.0396218744993478	0.0146968356538934	ATP1B2	1
C5_magenta	GO:0070839	metal ion export	1/5	54/18723	0.0143393450569068	0.0396218744993478	0.0146968356538934	ATP1B2	1
C5_magenta	GO:0055078	sodium ion homeostasis	1/5	56/18723	0.0148672549910155	0.0400272249758109	0.0148471912190978	ATP1B2	1
C5_magenta	GO:0086065	cell communication involved in cardiac conduction	1/5	58/18723	0.0153949387062896	0.0404117141040102	0.0149898087403346	ATP1B2	1
C5_magenta	GO:1901016	regulation of potassium ion transmembrane transporter activity	1/5	68/18723	0.0180299665445163	0.0450749163612907	0.0167195178482983	ATP1B2	1
C5_magenta	GO:1902305	regulation of sodium ion transmembrane transport	1/5	68/18723	0.0180299665445163	0.0450749163612907	0.0167195178482983	ATP1B2	1
C5_magenta	GO:0140115	export across plasma membrane	1/5	76/18723	0.0201339242885332	0.0488179487525876	0.0181079108154962	ATP1B2	1
C5_magenta	GO:0006919	activation of cysteine-type endopeptidase activity involved in apoptotic process	1/5	78/18723	0.0206593498120479	0.0488179487525876	0.0181079108154962	CYCS	1
C5_magenta	GO:0001895	retina homeostasis	1/5	79/18723	0.0209219780368233	0.0488179487525876	0.0181079108154962	ATP1B2	1
C6_magenta	GO:0006413	translational initiation	4/4	118/18723	1.4992053824431e-09	4.60573356850109e-08	1.18510103516987e-08	EIF4E/EIF3J/EIF5/EIF3M	4
C6_magenta	GO:0001732	formation of cytoplasmic translation initiation complex	3/4	16/18723	2.04699269711159e-09	4.60573356850109e-08	1.18510103516987e-08	EIF3J/EIF5/EIF3M	3
C6_magenta	GO:0002183	cytoplasmic translational initiation	3/4	34/18723	2.18577966705579e-08	3.27866950058368e-07	8.43634257460129e-08	EIF3J/EIF5/EIF3M	3
C6_magenta	GO:0002181	cytoplasmic translation	3/4	148/18723	1.9248853815814e-06	2.16549605427908e-05	5.57203663089354e-06	EIF3J/EIF5/EIF3M	3
C6_magenta	GO:0022618	ribonucleoprotein complex assembly	3/4	220/18723	6.34650071386128e-06	5.22957311069898e-05	1.34562115129097e-05	EIF3J/EIF5/EIF3M	3
C6_magenta	GO:0071826	ribonucleoprotein complex subunit organization	3/4	227/18723	6.97276414759864e-06	5.22957311069898e-05	1.34562115129097e-05	EIF3J/EIF5/EIF3M	3
C6_magenta	GO:0022613	ribonucleoprotein complex biogenesis	3/4	463/18723	5.89995453743258e-05	0.000379282791692095	9.75932329500127e-05	EIF3J/EIF5/EIF3M	3
C6_magenta	GO:0001731	formation of translation preinitiation complex	1/4	11/18723	0.00234816849079589	0.0132084477607269	0.00339866492088878	EIF5	1
C6_magenta	GO:0099170	postsynaptic modulation of chemical synaptic transmission	1/4	15/18723	0.00320102177262716	0.0160051088631358	0.00411827362560219	EIF4E	1
C6_magenta	GO:0006417	regulation of translation	2/4	468/18723	0.00361798439838313	0.0162809297927241	0.00418924509286467	EIF4E/EIF5	2
C6_magenta	GO:0071549	cellular response to dexamethasone stimulus	1/4	29/18723	0.00618170279931218	0.0249199929869579	0.00641216193816461	EIF4E	1
C6_magenta	GO:0001662	behavioral fear response	1/4	34/18723	0.00724460997780962	0.0249199929869579	0.00641216193816461	EIF4E	1
C6_magenta	GO:0002209	behavioral defense response	1/4	35/18723	0.00745708905962716	0.0249199929869579	0.00641216193816461	EIF4E	1
C6_magenta	GO:0042596	fear response	1/4	38/18723	0.00809432166303214	0.0249199929869579	0.00641216193816461	EIF4E	1
C6_magenta	GO:0071548	response to dexamethasone	1/4	39/18723	0.00830666432898597	0.0249199929869579	0.00641216193816461	EIF4E	1
C6_magenta	GO:0071385	cellular response to glucocorticoid stimulus	1/4	56/18723	0.0119112761172813	0.0335004640798536	0.00862000245329565	EIF4E	1
C6_magenta	GO:0071384	cellular response to corticosteroid stimulus	1/4	61/18723	0.0129695834474622	0.0343312503021059	0.00883377200755942	EIF4E	1
C6_magenta	GO:0045665	negative regulation of neuron differentiation	1/4	69/18723	0.0146611066066364	0.0357244282166073	0.00919225053526737	EIF4E	1
C6_magenta	GO:0033555	multicellular organismal response to stress	1/4	71/18723	0.0150836474692342	0.0357244282166073	0.00919225053526737	EIF4E	1
C6_magenta	GO:0006446	regulation of translational initiation	1/4	79/18723	0.0167724520853698	0.0377380171920821	0.00971036699679305	EIF5	1
C6_magenta	GO:1901655	cellular response to ketone	1/4	96/18723	0.0203539500533029	0.0436156072570776	0.0112227293526983	EIF4E	1
C6_magenta	GO:0090630	activation of GTPase activity	1/4	115/18723	0.024345212158812	0.0497970248702973	0.0128132695572695	EIF5	1
C7_magenta	GO:0071539	protein localization to centrosome	2/12	33/18723	0.000196646102750814	0.0312232552399354	0.0208621227620322	HOOK3/NEDD1	2
C7_magenta	GO:1905508	protein localization to microtubule organizing center	2/12	35/18723	0.000221441526524364	0.0312232552399354	0.0208621227620322	HOOK3/NEDD1	2
C7_magenta	GO:0072698	protein localization to microtubule cytoskeleton	2/12	54/18723	0.000528984978519183	0.0430176915802224	0.0287426905295252	HOOK3/NEDD1	2
C7_magenta	GO:0044380	protein localization to cytoskeleton	2/12	58/18723	0.000610180022414502	0.0430176915802224	0.0287426905295252	HOOK3/NEDD1	2
C8_magenta	GO:0016236	macroautophagy	4/15	291/18723	6.81608421321124e-05	0.0194940008497841	0.0134169236617948	VPS35/ATG9A/TBC1D5/UFM1	4
C8_magenta	GO:0072594	establishment of protein localization to organelle	4/15	422/18723	0.000285120844833586	0.0407722808112028	0.0280618936757266	RANBP6/M6PR/HERPUD1/UFM1	4
C9_magenta	GO:0016601	Rac protein signal transduction	4/25	42/18723	2.67341145450691e-07	0.000282846931886831	0.000209651740379752	NCKAP1/DNM2/ELMO1/CRK	4
C9_magenta	GO:0006979	response to oxidative stress	6/25	446/18723	2.1295559835637e-05	0.00784858540057764	0.00581752673707127	ATF2/PPIA/STX4/ANKZF1/CRK/GSTP1	6
C9_magenta	GO:0032873	negative regulation of stress-activated MAPK cascade	3/25	51/18723	4.19790265007168e-05	0.00784858540057764	0.00581752673707127	PPIA/NCOR1/GSTP1	3
C9_magenta	GO:0045104	intermediate filament cytoskeleton organization	3/25	51/18723	4.19790265007168e-05	0.00784858540057764	0.00581752673707127	ATF2/ATXN3/KRT9	3
C9_magenta	GO:0070303	negative regulation of stress-activated protein kinase signaling cascade	3/25	51/18723	4.19790265007168e-05	0.00784858540057764	0.00581752673707127	PPIA/NCOR1/GSTP1	3
C9_magenta	GO:0045103	intermediate filament-based process	3/25	52/18723	4.45099361091359e-05	0.00784858540057764	0.00581752673707127	ATF2/ATXN3/KRT9	3
C9_magenta	GO:0071732	cellular response to nitric oxide	2/25	16/18723	0.000203060248142667	0.0280637211007169	0.0208013851557398	DNM2/CRK	2
C9_magenta	GO:0071241	cellular response to inorganic substance	4/25	226/18723	0.000214261497614409	0.0280637211007169	0.0208013851557398	DNM2/CPNE1/LIG4/CRK	4
C9_magenta	GO:1902170	cellular response to reactive nitrogen species	2/25	18/18723	0.000258478270702501	0.0280637211007169	0.0208013851557398	DNM2/CRK	2
C9_magenta	GO:0051403	stress-activated MAPK cascade	4/25	239/18723	0.000265252562388628	0.0280637211007169	0.0208013851557398	ATF2/PPIA/NCOR1/GSTP1	4
C9_magenta	GO:0031098	stress-activated protein kinase signaling cascade	4/25	247/18723	0.000300668944262863	0.0282539819226917	0.0209424102401804	ATF2/PPIA/NCOR1/GSTP1	4
C9_magenta	GO:0071731	response to nitric oxide	2/25	20/18723	0.000320461042601419	0.0282539819226917	0.0209424102401804	DNM2/CRK	2
C9_magenta	GO:0035020	regulation of Rac protein signal transduction	2/25	21/18723	0.000353904010830723	0.0288023418045312	0.0213488654306792	DNM2/CRK	2
C9_magenta	GO:0034599	cellular response to oxidative stress	4/25	288/18723	0.000537495657074361	0.0406193146560481	0.030107839437624	ATF2/PPIA/STX4/ANKZF1	4
C9_magenta	GO:0010592	positive regulation of lamellipodium assembly	2/25	29/18723	0.000679750331128344	0.0479450566889192	0.0355378243291661	NCKAP1/DNM2	2
