# Supplementary material for: Identification of Key Genes and Pathways Associated with Preeclampsia by a WGCNA and an Evolutionary Approach
Source: Genes (Basel). 2022 Nov 17;13(11):2134. doi: 10.3390/genes13112134 (PMC9690438; doi:10.3390/genes13112134)
Supplement: Supplementary file 1 [file genes-13-02134-s001.zip › Supplementary Table-proofreading/Supplementary Table S4.xlsx]

## Sheet: Sheet1
Supplementary Table S4: The significantly enriched reactome pathways in the cyan and magenta PPI clusters and the pathways' associated proteins
Module	Cluster	ID	Description	GeneRatio	BgRatio	pvalue	p.adjust	qvalue	geneID	Count
cyan	C1	R-HSA-72312	rRNA processing	14/35	204/10867	7.07926459347036e-16	1.54327968137654e-13	1.31152691415872e-13	RPS23/NOP58/RPS7/RPSA/RPL37A/RPL23/TRMT10C/RPLP2/RPLP1/DCAF13/UTP3/ERI1/RPL36A/RPL3	14
cyan	C1	R-HSA-72766	Translation	15/35	291/10867	3.66094587936415e-15	3.99043100850692e-13	3.39119197246363e-13	RPS23/MRPL19/RPS7/RPSA/RPL37A/MRPL44/EIF1AX/RPL23/RPLP2/RPLP1/EIF3A/RPL36A/MRPL15/RPL3/MRPL1	15
cyan	C1	R-HSA-6791226	Major pathway of rRNA processing in the nucleolus and cytosol	13/35	184/10867	6.55044030365703e-15	4.75998662065744e-13	4.04518418752153e-13	RPS23/NOP58/RPS7/RPSA/RPL37A/RPL23/RPLP2/RPLP1/DCAF13/UTP3/ERI1/RPL36A/RPL3	13
cyan	C1	R-HSA-72689	Formation of a pool of free 40S subunits	11/35	101/10867	8.87589302849537e-15	4.83736170052998e-13	4.11093992898733e-13	RPS23/RPS7/RPSA/RPL37A/EIF1AX/RPL23/RPLP2/RPLP1/EIF3A/RPL36A/RPL3	11
cyan	C1	R-HSA-8868773	rRNA processing in the nucleus and cytosol	13/35	194/10867	1.30827612863232e-14	5.7040839208369e-13	4.84750733977448e-13	RPS23/NOP58/RPS7/RPSA/RPL37A/RPL23/RPLP2/RPLP1/DCAF13/UTP3/ERI1/RPL36A/RPL3	13
cyan	C1	R-HSA-156827	L13a-mediated translational silencing of Ceruloplasmin expression	11/35	111/10867	2.5893489433449e-14	8.92397647104106e-13	7.58387184405228e-13	RPS23/RPS7/RPSA/RPL37A/EIF1AX/RPL23/RPLP2/RPLP1/EIF3A/RPL36A/RPL3	11
cyan	C1	R-HSA-72706	GTP hydrolysis and joining of the 60S ribosomal subunit	11/35	112/10867	2.86549703198566e-14	8.92397647104106e-13	7.58387184405228e-13	RPS23/RPS7/RPSA/RPL37A/EIF1AX/RPL23/RPLP2/RPLP1/EIF3A/RPL36A/RPL3	11
cyan	C1	R-HSA-72613	Eukaryotic Translation Initiation	11/35	119/10867	5.67502608475515e-14	1.37461742941847e-12	1.16819250399638e-12	RPS23/RPS7/RPSA/RPL37A/EIF1AX/RPL23/RPLP2/RPLP1/EIF3A/RPL36A/RPL3	11
cyan	C1	R-HSA-72737	Cap-dependent Translation Initiation	11/35	119/10867	5.67502608475515e-14	1.37461742941847e-12	1.16819250399638e-12	RPS23/RPS7/RPSA/RPL37A/EIF1AX/RPL23/RPLP2/RPLP1/EIF3A/RPL36A/RPL3	11
cyan	C1	R-HSA-156902	Peptide chain elongation	9/35	89/10867	6.50322257738672e-12	1.28882047442755e-10	1.09527959198092e-10	RPS23/RPS7/RPSA/RPL37A/RPL23/RPLP2/RPLP1/RPL36A/RPL3	9
cyan	C1	R-HSA-192823	Viral mRNA Translation	9/35	89/10867	6.50322257738672e-12	1.28882047442755e-10	1.09527959198092e-10	RPS23/RPS7/RPSA/RPL37A/RPL23/RPLP2/RPLP1/RPL36A/RPL3	9
cyan	C1	R-HSA-156842	Eukaryotic Translation Elongation	9/35	93/10867	9.75574271755364e-12	1.51910850887621e-10	1.29098550247326e-10	RPS23/RPS7/RPSA/RPL37A/RPL23/RPLP2/RPLP1/RPL36A/RPL3	9
cyan	C1	R-HSA-2408557	Selenocysteine synthesis	9/35	93/10867	9.75574271755364e-12	1.51910850887621e-10	1.29098550247326e-10	RPS23/RPS7/RPSA/RPL37A/RPL23/RPLP2/RPLP1/RPL36A/RPL3	9
cyan	C1	R-HSA-72764	Eukaryotic Translation Termination	9/35	93/10867	9.75574271755364e-12	1.51910850887621e-10	1.29098550247326e-10	RPS23/RPS7/RPSA/RPL37A/RPL23/RPLP2/RPLP1/RPL36A/RPL3	9
cyan	C1	R-HSA-975956	Nonsense Mediated Decay (NMD) independent of the Exon Junction Complex (EJC)	9/35	95/10867	1.18661741980219e-11	1.72455065011252e-10	1.46557660270306e-10	RPS23/RPS7/RPSA/RPL37A/RPL23/RPLP2/RPLP1/RPL36A/RPL3	9
cyan	C1	R-HSA-9633012	Response of EIF2AK4 (GCN2) to amino acid deficiency	9/35	101/10867	2.08170977386305e-11	2.83632956688841e-10	2.4104007907888e-10	RPS23/RPS7/RPSA/RPL37A/RPL23/RPLP2/RPLP1/RPL36A/RPL3	9
cyan	C1	R-HSA-1799339	SRP-dependent cotranslational protein targeting to membrane	9/35	112/10867	5.34795920649777e-11	6.85797121774420e-10	5.82811653463534e-10	RPS23/RPS7/RPSA/RPL37A/RPL23/RPLP2/RPLP1/RPL36A/RPL3	9
cyan	C1	R-HSA-927802	Nonsense-Mediated Decay (NMD)	9/35	115/10867	6.8000450076842e-11	7.80215690355345e-10	6.63051479973639e-10	RPS23/RPS7/RPSA/RPL37A/RPL23/RPLP2/RPLP1/RPL36A/RPL3	9
cyan	C1	R-HSA-975957	Nonsense Mediated Decay (NMD) enhanced by the Exon Junction Complex (EJC)	9/35	115/10867	6.8000450076842e-11	7.80215690355345e-10	6.63051479973639e-10	RPS23/RPS7/RPSA/RPL37A/RPL23/RPLP2/RPLP1/RPL36A/RPL3	9
cyan	C1	R-HSA-2408522	Selenoamino acid metabolism	9/35	118/10867	8.58962421972116e-11	9.36269039949607e-10	7.95670454037329e-10	RPS23/RPS7/RPSA/RPL37A/RPL23/RPLP2/RPLP1/RPL36A/RPL3	9
cyan	C1	R-HSA-9010553	Regulation of expression of SLITs and ROBOs	10/35	171/10867	9.34790420530978e-11	9.70401484170253e-10	8.24677263225324e-10	RPS23/RPS7/RPSA/RPL37A/PSMA3/RPL23/RPLP2/RPLP1/RPL36A/RPL3	10
cyan	C1	R-HSA-168273	Influenza Viral RNA Transcription and Replication	9/35	135/10867	2.89382534806684e-10	2.86751784490259e-09	2.43690555626681e-09	RPS23/RPS7/RPSA/RPL37A/RPL23/RPLP2/RPLP1/RPL36A/RPL3	9
cyan	C1	R-HSA-376176	Signaling by ROBO receptors	10/35	218/10867	1.01742546350215e-09	9.1937688022132e-09	7.81314973051436e-09	RPS23/RPS7/RPSA/RPL37A/PSMA3/RPL23/RPLP2/RPLP1/RPL36A/RPL3	10
cyan	C1	R-HSA-168255	Influenza Infection	9/35	156/10867	1.05433128465748e-09	9.1937688022132e-09	7.81314973051436e-09	RPS23/RPS7/RPSA/RPL37A/RPL23/RPLP2/RPLP1/RPL36A/RPL3	9
cyan	C1	R-HSA-9711097	Cellular response to starvation	9/35	156/10867	1.05433128465748e-09	9.1937688022132e-09	7.81314973051436e-09	RPS23/RPS7/RPSA/RPL37A/RPL23/RPLP2/RPLP1/RPL36A/RPL3	9
cyan	C1	R-HSA-71291	Metabolism of amino acids and derivatives	10/35	374/10867	1.75889519519962e-07	1.47476597135968e-06	1.25330183949447e-06	RPS23/RPS7/RPSA/RPL37A/PSMA3/RPL23/RPLP2/RPLP1/RPL36A/RPL3	10
cyan	C1	R-HSA-72695	Formation of the ternary complex, and subsequently, the 43S complex	5/35	51/10867	5.43590596905549e-07	4.38899074538554e-06	3.72990039202248e-06	RPS23/RPS7/RPSA/EIF1AX/EIF3A	5
cyan	C1	R-HSA-72649	Translation initiation complex formation	5/35	58/10867	1.04336136230539e-06	7.84319920629566e-06	6.66539382089829e-06	RPS23/RPS7/RPSA/EIF1AX/EIF3A	5
cyan	C1	R-HSA-72702	Ribosomal scanning and start codon recognition	5/35	58/10867	1.04336136230539e-06	7.84319920629566e-06	6.66539382089829e-06	RPS23/RPS7/RPSA/EIF1AX/EIF3A	5
cyan	C1	R-HSA-72662	Activation of the mRNA upon binding of the cap-binding complex and eIFs, and subsequent binding to 43S	5/35	59/10867	1.13734350294106e-06	8.2646961213717e-06	7.02359496553075e-06	RPS23/RPS7/RPSA/EIF1AX/EIF3A	5
cyan	C1	R-HSA-6790901	rRNA modification in the nucleus and cytosol	4/35	61/10867	4.13061139813125e-05	0.000290475253158908	0.000246854874727029	NOP58/RPS7/DCAF13/UTP3	4
cyan	C1	R-HSA-5368286	Mitochondrial translation initiation	4/35	87/10867	0.000166034820985575	0.0010645762051428	0.000904709860478674	MRPL19/MRPL44/MRPL15/MRPL1	4
cyan	C1	R-HSA-5389840	Mitochondrial translation elongation	4/35	87/10867	0.000166034820985575	0.0010645762051428	0.000904709860478674	MRPL19/MRPL44/MRPL15/MRPL1	4
cyan	C1	R-HSA-5419276	Mitochondrial translation termination	4/35	87/10867	0.000166034820985575	0.0010645762051428	0.000904709860478674	MRPL19/MRPL44/MRPL15/MRPL1	4
cyan	C1	R-HSA-5368287	Mitochondrial translation	4/35	93/10867	0.000214829212370343	0.00133807909419242	0.00113714109405054	MRPL19/MRPL44/MRPL15/MRPL1	4
cyan	C1	R-HSA-72203	Processing of Capped Intron-Containing Pre-mRNA	5/35	244/10867	0.00102528988515913	0.00620869986013032	0.00527634560783649	FYTTD1/HNRNPUL1/HNRNPA1/CSTF1/CCAR1	5
cyan	C1	R-HSA-72163	mRNA Splicing - Major Pathway	4/35	183/10867	0.00270994826225332	0.0159667221938169	0.0135690154809839	HNRNPUL1/HNRNPA1/CSTF1/CCAR1	4
cyan	C1	R-HSA-72172	mRNA Splicing	4/35	191/10867	0.00316220611026154	0.0181410771588688	0.0154168497342391	HNRNPUL1/HNRNPA1/CSTF1/CCAR1	4
cyan	C2	R-HSA-5368286	Mitochondrial translation initiation	4/4	87/10867	3.83280796432917e-09	6.28442916317403e-09	NA	MRPL19/MRPL44/MRPL15/MRPL1	4
cyan	C2	R-HSA-5389840	Mitochondrial translation elongation	4/4	87/10867	3.83280796432917e-09	6.28442916317403e-09	NA	MRPL19/MRPL44/MRPL15/MRPL1	4
cyan	C2	R-HSA-5419276	Mitochondrial translation termination	4/4	87/10867	3.83280796432917e-09	6.28442916317403e-09	NA	MRPL19/MRPL44/MRPL15/MRPL1	4
cyan	C2	R-HSA-5368287	Mitochondrial translation	4/4	93/10867	5.02754333053922e-09	6.28442916317403e-09	NA	MRPL19/MRPL44/MRPL15/MRPL1	4
cyan	C2	R-HSA-72766	Translation	4/4	291/10867	5.03944212612261e-07	5.03944212612261e-07	NA	MRPL19/MRPL44/MRPL15/MRPL1	4
cyan	C3	R-HSA-72203	Processing of Capped Intron-Containing Pre-mRNA	7/24	244/10867	6.59503269973048e-07	0.000120689098405068	9.64957416065828e-05	HNRNPUL1/BCAS2/CDC5L/SRSF11/CSTF1/CCAR1/THOC3	7
cyan	C3	R-HSA-72163	mRNA Splicing - Major Pathway	6/24	183/10867	2.19765448657686e-06	0.000171917485498888	0.000137454877678145	HNRNPUL1/BCAS2/CDC5L/SRSF11/CSTF1/CCAR1	6
cyan	C3	R-HSA-72172	mRNA Splicing	6/24	191/10867	2.818319434408e-06	0.000171917485498888	0.000137454877678145	HNRNPUL1/BCAS2/CDC5L/SRSF11/CSTF1/CCAR1	6
cyan	C3	R-HSA-72187	mRNA 3'-end processing	3/24	58/10867	0.000269687590194044	0.0123382072513775	0.00986488816762423	SRSF11/CSTF1/THOC3	3
cyan	C3	R-HSA-73856	RNA Polymerase II Transcription Termination	3/24	67/10867	0.000413275672962669	0.0151258896304337	0.0120937512719602	SRSF11/CSTF1/THOC3	3
cyan	C4	R-HSA-141424	Amplification of signal from the kinetochores	3/13	96/10867	0.000179205840172233	0.00989245894737931	0.00547018049721841	BUB1B/RANBP2/CENPC	3
cyan	C4	R-HSA-141444	Amplification of signal from unattached kinetochores via a MAD2 inhibitory signal	3/13	96/10867	0.000179205840172233	0.00989245894737931	0.00547018049721841	BUB1B/RANBP2/CENPC	3
cyan	C4	R-HSA-69618	Mitotic Spindle Checkpoint	3/13	113/10867	0.000290226056082936	0.00989245894737931	0.00547018049721841	BUB1B/RANBP2/CENPC	3
cyan	C4	R-HSA-9648025	EML4 and NUDC in mitotic spindle formation	3/13	117/10867	0.000321555078167871	0.00989245894737931	0.00547018049721841	BUB1B/RANBP2/CENPC	3
cyan	C4	R-HSA-983170	Antigen Presentation: Folding, assembly and peptide loading of class I MHC	2/13	25/10867	0.000390232507258421	0.00989245894737931	0.00547018049721841	SEC24B/B2M	2
cyan	C4	R-HSA-2500257	Resolution of Sister Chromatid Cohesion	3/13	126/10867	0.000399860128014243	0.00989245894737931	0.00547018049721841	BUB1B/RANBP2/CENPC	3
cyan	C4	R-HSA-162909	Host Interactions of HIV factors	3/13	130/10867	0.000438273497668704	0.00989245894737931	0.00547018049721841	RANBP1/B2M/RANBP2	3
cyan	C4	R-HSA-5663220	RHO GTPases Activate Formins	3/13	140/10867	0.000544520652883471	0.0107542828944486	0.00594673870912212	BUB1B/RANBP2/CENPC	3
cyan	C4	R-HSA-165054	Rev-mediated nuclear export of HIV RNA	2/13	34/10867	0.000725315806678669	0.01273332193947	0.00704107742155901	RANBP1/RANBP2	2
cyan	C4	R-HSA-177243	Interactions of Rev with host cellular proteins	2/13	36/10867	0.000813427181617869	0.0128521494695623	0.00710678484992454	RANBP1/RANBP2	2
cyan	C4	R-HSA-2467813	Separation of Sister Chromatids	3/13	191/10867	0.0013423926988038	0.0186927947577779	0.0103364554623289	BUB1B/RANBP2/CENPC	3
cyan	C4	R-HSA-68877	Mitotic Prometaphase	3/13	204/10867	0.00162251801298131	0.0186927947577779	0.0103364554623289	BUB1B/RANBP2/CENPC	3
cyan	C4	R-HSA-191859	snRNP Assembly	2/13	53/10867	0.00175891908521823	0.0186927947577779	0.0103364554623289	RANBP2/DDX20	2
cyan	C4	R-HSA-194441	Metabolism of non-coding RNA	2/13	53/10867	0.00175891908521823	0.0186927947577779	0.0103364554623289	RANBP2/DDX20	2
cyan	C4	R-HSA-9700206	Signaling by ALK in cancer	2/13	55/10867	0.00189294124129397	0.0186927947577779	0.0103364554623289	CLTC/RANBP2	2
cyan	C4	R-HSA-9725370	Signaling by ALK fusions and activated point mutants	2/13	55/10867	0.00189294124129397	0.0186927947577779	0.0103364554623289	CLTC/RANBP2	2
cyan	C4	R-HSA-162906	HIV Infection	3/13	234/10867	0.00240283198822559	0.0207200187060474	0.011457438724863	RANBP1/B2M/RANBP2	3
cyan	C4	R-HSA-68882	Mitotic Anaphase	3/13	236/10867	0.0024618178016126	0.0207200187060474	0.011457438724863	BUB1B/RANBP2/CENPC	3
cyan	C4	R-HSA-2555396	Mitotic Metaphase and Anaphase	3/13	237/10867	0.00249164781908165	0.0207200187060474	0.011457438724863	BUB1B/RANBP2/CENPC	3
cyan	C4	R-HSA-69620	Cell Cycle Checkpoints	3/13	294/10867	0.00458295041645013	0.036205308289956	0.0200202570823874	BUB1B/RANBP2/CENPC	3
cyan	C4	R-HSA-3371556	Cellular response to heat stress	2/13	89/10867	0.00487859843779584	0.0367056453891306	0.0202969258314313	RANBP2/PTGES3	2
cyan	C4	R-HSA-195258	RHO GTPase Effectors	3/13	327/10867	0.0061690916090018	0.0443052942828311	0.0244992633276148	BUB1B/RANBP2/CENPC	3
cyan	C4	R-HSA-8856825	Cargo recognition for clathrin-mediated endocytosis	2/13	106/10867	0.00685394594707897	0.0470836286799338	0.0260355841467988	CLTC/FCHO2	2
cyan	C5	R-HSA-162906	HIV Infection	5/6	234/10867	2.61640095647189e-08	3.15221638595913e-06	3.62636340058571e-08	PSMC5/MNAT1/PSMA3/GTF2H1/PSMD14	5
cyan	C5	R-HSA-69202	Cyclin E associated events during G1/S transition	4/6	83/10867	4.69128314799855e-08	3.15221638595913e-06	3.62636340058571e-08	PSMC5/MNAT1/PSMA3/PSMD14	4
cyan	C5	R-HSA-69656	Cyclin A:Cdk2-associated events at S phase entry	4/6	85/10867	5.16756784583464e-08	3.15221638595913e-06	3.62636340058571e-08	PSMC5/MNAT1/PSMA3/PSMD14	4
cyan	C5	R-HSA-8939236	RUNX1 regulates transcription of genes involved in differentiation of HSCs	4/6	130/10867	2.87967178344418e-07	1.0869938972205e-05	1.25049628670751e-07	PSMC5/MNAT1/PSMA3/PSMD14	4
cyan	C5	R-HSA-69206	G1/S Transition	4/6	131/10867	2.96992868093032e-07	1.0869938972205e-05	1.25049628670751e-07	PSMC5/MNAT1/PSMA3/PSMD14	4
cyan	C5	R-HSA-453279	Mitotic G1 phase and G1/S transition	4/6	149/10867	4.98525372036311e-07	1.4842348815721e-05	1.70748907859891e-07	PSMC5/MNAT1/PSMA3/PSMD14	4
cyan	C5	R-HSA-69242	S Phase	4/6	162/10867	6.9756792980949e-07	1.4842348815721e-05	1.70748907859891e-07	PSMC5/MNAT1/PSMA3/PSMD14	4
cyan	C5	R-HSA-69275	G2/M Transition	4/6	196/10867	1.49684245432577e-06	1.4842348815721e-05	1.70748907859891e-07	PSMC5/MNAT1/PSMA3/PSMD14	4
cyan	C5	R-HSA-453274	Mitotic G2-G2/M phases	4/6	198/10867	1.55890182612453e-06	1.4842348815721e-05	1.70748907859891e-07	PSMC5/MNAT1/PSMA3/PSMD14	4
cyan	C5	R-HSA-1236978	Cross-presentation of soluble exogenous antigens (endosomes)	3/6	49/10867	1.70691775223438e-06	1.4842348815721e-05	1.70748907859891e-07	PSMC5/PSMA3/PSMD14	3
cyan	C5	R-HSA-211733	Regulation of activated PAK-2p34 by proteasome mediated degradation	3/6	50/10867	1.81549283435777e-06	1.4842348815721e-05	1.70748907859891e-07	PSMC5/PSMA3/PSMD14	3
cyan	C5	R-HSA-350562	Regulation of ornithine decarboxylase (ODC)	3/6	51/10867	1.92856051120925e-06	1.4842348815721e-05	1.70748907859891e-07	PSMC5/PSMA3/PSMD14	3
cyan	C5	R-HSA-180534	Vpu mediated degradation of CD4	3/6	52/10867	2.04621055400214e-06	1.4842348815721e-05	1.70748907859891e-07	PSMC5/PSMA3/PSMD14	3
cyan	C5	R-HSA-349425	Autodegradation of the E3 ubiquitin ligase COP1	3/6	52/10867	2.04621055400214e-06	1.4842348815721e-05	1.70748907859891e-07	PSMC5/PSMA3/PSMD14	3
cyan	C5	R-HSA-69601	Ubiquitin Mediated Degradation of Phosphorylated Cdc25A	3/6	52/10867	2.04621055400214e-06	1.4842348815721e-05	1.70748907859891e-07	PSMC5/PSMA3/PSMD14	3
cyan	C5	R-HSA-69610	p53-Independent DNA Damage Response	3/6	52/10867	2.04621055400214e-06	1.4842348815721e-05	1.70748907859891e-07	PSMC5/PSMA3/PSMD14	3
cyan	C5	R-HSA-69613	p53-Independent G1/S DNA damage checkpoint	3/6	52/10867	2.04621055400214e-06	1.4842348815721e-05	1.70748907859891e-07	PSMC5/PSMA3/PSMD14	3
cyan	C5	R-HSA-75815	Ubiquitin-dependent degradation of Cyclin D	3/6	52/10867	2.04621055400214e-06	1.4842348815721e-05	1.70748907859891e-07	PSMC5/PSMA3/PSMD14	3
cyan	C5	R-HSA-169911	Regulation of Apoptosis	3/6	53/10867	2.1685326578564e-06	1.4842348815721e-05	1.70748907859891e-07	PSMC5/PSMA3/PSMD14	3
cyan	C5	R-HSA-180585	Vif-mediated degradation of APOBEC3G	3/6	54/10867	2.29561644182693e-06	1.4842348815721e-05	1.70748907859891e-07	PSMC5/PSMA3/PSMD14	3
cyan	C5	R-HSA-8854050	FBXL7 down-regulates AURKA during mitotic entry and in early mitosis	3/6	54/10867	2.29561644182693e-06	1.4842348815721e-05	1.70748907859891e-07	PSMC5/PSMA3/PSMD14	3
cyan	C5	R-HSA-9604323	Negative regulation of NOTCH4 signaling	3/6	54/10867	2.29561644182693e-06	1.4842348815721e-05	1.70748907859891e-07	PSMC5/PSMA3/PSMD14	3
cyan	C5	R-HSA-174113	SCF-beta-TrCP mediated degradation of Emi1	3/6	55/10867	2.4275514489319e-06	1.4842348815721e-05	1.70748907859891e-07	PSMC5/PSMA3/PSMD14	3
cyan	C5	R-HSA-4641257	Degradation of AXIN	3/6	55/10867	2.4275514489319e-06	1.4842348815721e-05	1.70748907859891e-07	PSMC5/PSMA3/PSMD14	3
cyan	C5	R-HSA-8941858	Regulation of RUNX3 expression and activity	3/6	55/10867	2.4275514489319e-06	1.4842348815721e-05	1.70748907859891e-07	PSMC5/PSMA3/PSMD14	3
cyan	C5	R-HSA-450408	AUF1 (hnRNP D0) binds and destabilizes mRNA	3/6	56/10867	2.56442714618106e-06	1.4842348815721e-05	1.70748907859891e-07	PSMC5/PSMA3/PSMD14	3
cyan	C5	R-HSA-5362768	Hh mutants are degraded by ERAD	3/6	56/10867	2.56442714618106e-06	1.4842348815721e-05	1.70748907859891e-07	PSMC5/PSMA3/PSMD14	3
cyan	C5	R-HSA-4641258	Degradation of DVL	3/6	57/10867	2.70633292460404e-06	1.4842348815721e-05	1.70748907859891e-07	PSMC5/PSMA3/PSMD14	3
cyan	C5	R-HSA-69541	Stabilization of p53	3/6	57/10867	2.70633292460404e-06	1.4842348815721e-05	1.70748907859891e-07	PSMC5/PSMA3/PSMD14	3
cyan	C5	R-HSA-8932339	ROS sensing by NFE2L2	3/6	57/10867	2.70633292460404e-06	1.4842348815721e-05	1.70748907859891e-07	PSMC5/PSMA3/PSMD14	3
cyan	C5	R-HSA-351202	Metabolism of polyamines	3/6	59/10867	3.00559190935909e-06	1.4842348815721e-05	1.70748907859891e-07	PSMC5/PSMA3/PSMD14	3
cyan	C5	R-HSA-5387390	Hh mutants abrogate ligand secretion	3/6	59/10867	3.00559190935909e-06	1.4842348815721e-05	1.70748907859891e-07	PSMC5/PSMA3/PSMD14	3
cyan	C5	R-HSA-5676590	NIK-->noncanonical NF-kB signaling	3/6	59/10867	3.00559190935909e-06	1.4842348815721e-05	1.70748907859891e-07	PSMC5/PSMA3/PSMD14	3
cyan	C5	R-HSA-68827	CDT1 association with the CDC6:ORC:origin complex	3/6	59/10867	3.00559190935909e-06	1.4842348815721e-05	1.70748907859891e-07	PSMC5/PSMA3/PSMD14	3
cyan	C5	R-HSA-187577	SCF(Skp2)-mediated degradation of p27/p21	3/6	60/10867	3.16312351810448e-06	1.4842348815721e-05	1.70748907859891e-07	PSMC5/PSMA3/PSMD14	3
cyan	C5	R-HSA-5607761	Dectin-1 mediated noncanonical NF-kB signaling	3/6	60/10867	3.16312351810448e-06	1.4842348815721e-05	1.70748907859891e-07	PSMC5/PSMA3/PSMD14	3
cyan	C5	R-HSA-5610780	Degradation of GLI1 by the proteasome	3/6	60/10867	3.16312351810448e-06	1.4842348815721e-05	1.70748907859891e-07	PSMC5/PSMA3/PSMD14	3
cyan	C5	R-HSA-5610783	Degradation of GLI2 by the proteasome	3/6	60/10867	3.16312351810448e-06	1.4842348815721e-05	1.70748907859891e-07	PSMC5/PSMA3/PSMD14	3
cyan	C5	R-HSA-5610785	GLI3 is processed to GLI3R by the proteasome	3/6	60/10867	3.16312351810448e-06	1.4842348815721e-05	1.70748907859891e-07	PSMC5/PSMA3/PSMD14	3
cyan	C5	R-HSA-8878171	Transcriptional regulation by RUNX1	4/6	239/10867	3.30650243777001e-06	1.48455045941941e-05	1.70785212472753e-07	PSMC5/MNAT1/PSMA3/PSMD14	4
cyan	C5	R-HSA-5678895	Defective CFTR causes cystic fibrosis	3/6	61/10867	3.32604201290686e-06	1.48455045941941e-05	1.70785212472753e-07	PSMC5/PSMA3/PSMD14	3
cyan	C5	R-HSA-174084	Autodegradation of Cdh1 by Cdh1:APC/C	3/6	64/10867	3.84800855016667e-06	1.59685513693417e-05	1.83704933785927e-07	PSMC5/PSMA3/PSMD14	3
cyan	C5	R-HSA-4608870	Asymmetric localization of PCP proteins	3/6	64/10867	3.84800855016667e-06	1.59685513693417e-05	1.83704933785927e-07	PSMC5/PSMA3/PSMD14	3
cyan	C5	R-HSA-5358346	Hedgehog ligand biogenesis	3/6	65/10867	4.0333639467688e-06	1.59685513693417e-05	1.83704933785927e-07	PSMC5/PSMA3/PSMD14	3
cyan	C5	R-HSA-9707587	Regulation of HMOX1 expression and activity	3/6	65/10867	4.0333639467688e-06	1.59685513693417e-05	1.83704933785927e-07	PSMC5/PSMA3/PSMD14	3
cyan	C5	R-HSA-1234176	Oxygen-dependent proline hydroxylation of Hypoxia-inducible Factor Alpha	3/6	66/10867	4.22455052937393e-06	1.59685513693417e-05	1.83704933785927e-07	PSMC5/PSMA3/PSMD14	3
cyan	C5	R-HSA-69563	p53-Dependent G1 DNA Damage Response	3/6	66/10867	4.22455052937393e-06	1.59685513693417e-05	1.83704933785927e-07	PSMC5/PSMA3/PSMD14	3
cyan	C5	R-HSA-69580	p53-Dependent G1/S DNA damage checkpoint	3/6	66/10867	4.22455052937393e-06	1.59685513693417e-05	1.83704933785927e-07	PSMC5/PSMA3/PSMD14	3
cyan	C5	R-HSA-1169091	Activation of NF-kappaB in B cells	3/6	67/10867	4.4216569307662e-06	1.59685513693417e-05	1.83704933785927e-07	PSMC5/PSMA3/PSMD14	3
cyan	C5	R-HSA-174154	APC/C:Cdc20 mediated degradation of Securin	3/6	68/10867	4.62477170806072e-06	1.59685513693417e-05	1.83704933785927e-07	PSMC5/PSMA3/PSMD14	3
cyan	C5	R-HSA-5658442	Regulation of RAS by GAPs	3/6	68/10867	4.62477170806072e-06	1.59685513693417e-05	1.83704933785927e-07	PSMC5/PSMA3/PSMD14	3
cyan	C5	R-HSA-68867	Assembly of the pre-replicative complex	3/6	68/10867	4.62477170806072e-06	1.59685513693417e-05	1.83704933785927e-07	PSMC5/PSMA3/PSMD14	3
cyan	C5	R-HSA-69615	G1/S DNA Damage Checkpoints	3/6	68/10867	4.62477170806072e-06	1.59685513693417e-05	1.83704933785927e-07	PSMC5/PSMA3/PSMD14	3
cyan	C5	R-HSA-8948751	Regulation of PTEN stability and activity	3/6	69/10867	4.83398334273183e-06	1.63818324392579e-05	1.88459389580188e-07	PSMC5/PSMA3/PSMD14	3
cyan	C5	R-HSA-68949	Orc1 removal from chromatin	3/6	71/10867	5.27105073206646e-06	1.75382233448757e-05	2.0176270744752e-07	PSMC5/PSMA3/PSMD14	3
cyan	C5	R-HSA-174184	Cdc20:Phospho-APC/C mediated degradation of Cyclin A	3/6	73/10867	5.7335654388217e-06	1.80903875052478e-05	2.0811489796086e-07	PSMC5/PSMA3/PSMD14	3
cyan	C5	R-HSA-69017	CDK-mediated phosphorylation and removal of Cdc6	3/6	73/10867	5.7335654388217e-06	1.80903875052478e-05	2.0811489796086e-07	PSMC5/PSMA3/PSMD14	3
cyan	C5	R-HSA-8939902	Regulation of RUNX2 expression and activity	3/6	73/10867	5.7335654388217e-06	1.80903875052478e-05	2.0811489796086e-07	PSMC5/PSMA3/PSMD14	3
cyan	C5	R-HSA-174178	APC/C:Cdh1 mediated degradation of Cdc20 and other APC/C:Cdh1 targeted proteins in late mitosis/early G1	3/6	74/10867	5.97458593703912e-06	1.82224871079693e-05	2.09634594282074e-07	PSMC5/PSMA3/PSMD14	3
cyan	C5	R-HSA-179419	APC:Cdc20 mediated degradation of cell cycle proteins prior to satisfation of the cell cycle checkpoint	3/6	74/10867	5.97458593703912e-06	1.82224871079693e-05	2.09634594282074e-07	PSMC5/PSMA3/PSMD14	3
cyan	C5	R-HSA-1234174	Cellular response to hypoxia	3/6	75/10867	6.22223259460351e-06	1.86666977838105e-05	2.14744869529025e-07	PSMC5/PSMA3/PSMD14	3
cyan	C5	R-HSA-176409	APC/C:Cdc20 mediated degradation of mitotic proteins	3/6	76/10867	6.47659336429428e-06	1.91163965429976e-05	2.19918280621198e-07	PSMC5/PSMA3/PSMD14	3
cyan	C5	R-HSA-176814	Activation of APC/C and APC/C:Cdc20 mediated degradation of mitotic proteins	3/6	77/10867	6.73775612347574e-06	1.92657714155635e-05	2.21636714588018e-07	PSMC5/PSMA3/PSMD14	3
cyan	C5	R-HSA-8852276	The role of GTSE1 in G2/M progression after G2 checkpoint	3/6	77/10867	6.73775612347574e-06	1.92657714155635e-05	2.21636714588018e-07	PSMC5/PSMA3/PSMD14	3
cyan	C5	R-HSA-5619084	ABC transporter disorders	3/6	78/10867	7.00580867412556e-06	1.97240459594612e-05	2.2690878296763e-07	PSMC5/PSMA3/PSMD14	3
cyan	C5	R-HSA-176408	Regulation of APC/C activators between G1/S and early anaphase	3/6	81/10867	7.85218196445282e-06	2.17719590832556e-05	2.5046832422497e-07	PSMC5/PSMA3/PSMD14	3
cyan	C5	R-HSA-2871837	FCERI mediated NF-kB activation	3/6	82/10867	8.14867019400486e-06	2.19295094926895e-05	2.52280810959903e-07	PSMC5/PSMA3/PSMD14	3
cyan	C5	R-HSA-9013694	Signaling by NOTCH4	3/6	82/10867	8.14867019400486e-06	2.19295094926895e-05	2.52280810959903e-07	PSMC5/PSMA3/PSMD14	3
cyan	C5	R-HSA-1168372	Downstream signaling events of B Cell Receptor (BCR)	3/6	83/10867	8.45248609509957e-06	2.20972136486175e-05	2.54210108123295e-07	PSMC5/PSMA3/PSMD14	3
cyan	C5	R-HSA-195253	Degradation of beta-catenin by the destruction complex	3/6	83/10867	8.45248609509957e-06	2.20972136486175e-05	2.54210108123295e-07	PSMC5/PSMA3/PSMD14	3
cyan	C5	R-HSA-5632684	Hedgehog 'on' state	3/6	85/10867	9.08245023772513e-06	2.30845610208847e-05	2.6556872040132e-07	PSMC5/PSMA3/PSMD14	3
cyan	C5	R-HSA-69002	DNA Replication Pre-Initiation	3/6	85/10867	9.08245023772513e-06	2.30845610208847e-05	2.6556872040132e-07	PSMC5/PSMA3/PSMD14	3
cyan	C5	R-HSA-174143	APC/C-mediated degradation of cell cycle proteins	3/6	88/10867	1.00845353014059e-05	2.46062661354303e-05	2.83074675127182e-07	PSMC5/PSMA3/PSMD14	3
cyan	C5	R-HSA-450531	Regulation of mRNA stability by proteins that bind AU-rich elements	3/6	88/10867	1.00845353014059e-05	2.46062661354303e-05	2.83074675127182e-07	PSMC5/PSMA3/PSMD14	3
cyan	C5	R-HSA-453276	Regulation of mitotic cell cycle	3/6	88/10867	1.00845353014059e-05	2.46062661354303e-05	2.83074675127182e-07	PSMC5/PSMA3/PSMD14	3
cyan	C5	R-HSA-5687128	MAPK6/MAPK4 signaling	3/6	89/10867	1.04341489563523e-05	2.51243323554273e-05	2.89034597128873e-07	PSMC5/PSMA3/PSMD14	3
cyan	C5	R-HSA-1236974	ER-Phagosome pathway	3/6	90/10867	1.07917001565966e-05	2.56478068656776e-05	2.95056737022463e-07	PSMC5/PSMA3/PSMD14	3
cyan	C5	R-HSA-69052	Switching of origins to a post-replicative state	3/6	91/10867	1.11572757266542e-05	2.61766853586886e-05	3.01141045253823e-07	PSMC5/PSMA3/PSMD14	3
cyan	C5	R-HSA-4086400	PCP/CE pathway	3/6	92/10867	1.1530962416048e-05	2.67109635713518e-05	3.07287472779428e-07	PSMC5/PSMA3/PSMD14	3
cyan	C5	R-HSA-8878159	Transcriptional regulation by RUNX3	3/6	96/10867	1.31085527342997e-05	2.99858143797106e-05	3.44961914060518e-07	PSMC5/PSMA3/PSMD14	3
cyan	C5	R-HSA-202424	Downstream TCR signaling	3/6	98/10867	1.3948264589846e-05	3.15127459252077e-05	3.62527994537909e-07	PSMC5/PSMA3/PSMD14	3
cyan	C5	R-HSA-5607764	CLEC7A (Dectin-1) signaling	3/6	101/10867	1.52734195771229e-05	3.40858022269938e-05	3.92128872326647e-07	PSMC5/PSMA3/PSMD14	3
cyan	C5	R-HSA-5668541	TNFR2 non-canonical NF-kB pathway	3/6	102/10867	1.5732972205486e-05	3.42754037333802e-05	3.94310080337995e-07	PSMC5/PSMA3/PSMD14	3
cyan	C5	R-HSA-5689603	UCH proteinases	3/6	102/10867	1.5732972205486e-05	3.42754037333802e-05	3.94310080337995e-07	PSMC5/PSMA3/PSMD14	3
cyan	C5	R-HSA-382556	ABC-family proteins mediated transport	3/6	103/10867	1.62015852565006e-05	3.44754663016233e-05	3.96611634186061e-07	PSMC5/PSMA3/PSMD14	3
cyan	C5	R-HSA-9020702	Interleukin-1 signaling	3/6	103/10867	1.62015852565006e-05	3.44754663016233e-05	3.96611634186061e-07	PSMC5/PSMA3/PSMD14	3
cyan	C5	R-HSA-1236975	Antigen processing-Cross presentation	3/6	105/10867	1.71663359591005e-05	3.6108499776039e-05	4.15398329318827e-07	PSMC5/PSMA3/PSMD14	3
cyan	C5	R-HSA-983705	Signaling by the B Cell Receptor (BCR)	3/6	112/10867	2.08409626698989e-05	4.33397291885397e-05	4.98587623681791e-07	PSMC5/PSMA3/PSMD14	3
cyan	C5	R-HSA-5610787	Hedgehog 'off' state	3/6	113/10867	2.14048894928881e-05	4.4012300867399e-05	5.063250027886e-07	PSMC5/PSMA3/PSMD14	3
cyan	C5	R-HSA-202403	TCR signaling	3/6	120/10867	2.56371532676202e-05	5.15560334942252e-05	5.93109387336499e-07	PSMC5/PSMA3/PSMD14	3
cyan	C5	R-HSA-69239	Synthesis of DNA	3/6	120/10867	2.56371532676202e-05	5.15560334942252e-05	5.93109387336499e-07	PSMC5/PSMA3/PSMD14	3
cyan	C5	R-HSA-8878166	Transcriptional regulation by RUNX2	3/6	121/10867	2.62834623815936e-05	5.22812349546916e-05	6.01452228411753e-07	PSMC5/PSMA3/PSMD14	3
cyan	C5	R-HSA-9707564	Cytoprotection by HMOX1	3/6	124/10867	2.82868006428321e-05	5.56611238455728e-05	6.40335045678145e-07	PSMC5/PSMA3/PSMD14	3
cyan	C5	R-HSA-69306	DNA Replication	3/6	128/10867	3.11113580086016e-05	6.05678565486605e-05	6.96782934123216e-07	PSMC5/PSMA3/PSMD14	3
cyan	C5	R-HSA-162909	Host Interactions of HIV factors	3/6	130/10867	3.25909107886352e-05	6.27803860454763e-05	7.22236250163662e-07	PSMC5/PSMA3/PSMD14	3
cyan	C5	R-HSA-2454202	Fc epsilon receptor (FCERI) signaling	3/6	134/10867	3.56879198916452e-05	6.80300972934486e-05	7.82629822185201e-07	PSMC5/PSMA3/PSMD14	3
cyan	C5	R-HSA-6807070	PTEN Regulation	3/6	140/10867	4.06882230080714e-05	7.67623176337842e-05	8.83086771743275e-07	PSMC5/PSMA3/PSMD14	3
cyan	C5	R-HSA-446652	Interleukin-1 family signaling	3/6	141/10867	4.15640686065103e-05	7.76145362754223e-05	8.92890840096891e-07	PSMC5/PSMA3/PSMD14	3
cyan	C5	R-HSA-5621481	C-type lectin receptors (CLRs)	3/6	142/10867	4.24522678062234e-05	7.8472373823625e-05	9.02759549308312e-07	PSMC5/PSMA3/PSMD14	3
cyan	C5	R-HSA-3858494	Beta-catenin independent WNT signaling	3/6	146/10867	4.61302587578835e-05	8.44183735269267e-05	9.71163342271231e-07	PSMC5/PSMA3/PSMD14	3
cyan	C5	R-HSA-5358351	Signaling by Hedgehog	3/6	149/10867	4.90225225983233e-05	8.88229864900313e-05	1.02183475973576e-06	PSMC5/PSMA3/PSMD14	3
cyan	C5	R-HSA-9711123	Cellular response to chemical stress	3/6	160/10867	6.06465402238199e-05	0.000108807028048618	1.25173457634303e-06	PSMC5/PSMA3/PSMD14	3
cyan	C5	R-HSA-69481	G2/M Checkpoints	3/6	168/10867	7.01518421616039e-05	0.000124638709859937	1.43386493942982e-06	PSMC5/PSMA3/PSMD14	3
cyan	C5	R-HSA-9010553	Regulation of expression of SLITs and ROBOs	3/6	171/10867	7.39544669790242e-05	0.000130131417857321	1.49705398742964e-06	PSMC5/PSMA3/PSMD14	3
cyan	C5	R-HSA-5619115	Disorders of transmembrane transporters	3/6	176/10867	8.05894620500391e-05	0.000140455919572925	1.61582881303337e-06	PSMC5/PSMA3/PSMD14	3
cyan	C5	R-HSA-109581	Apoptosis	3/6	180/10867	8.61708199876265e-05	0.000148766604318261	1.71143634533518e-06	PSMC5/PSMA3/PSMD14	3
cyan	C5	R-HSA-167160	RNA Pol II CTD phosphorylation and interaction with CE during HIV infection	2/6	27/10867	8.86303896017294e-05	0.000150179271269597	1.72768790646646e-06	MNAT1/GTF2H1	2
cyan	C5	R-HSA-77075	RNA Pol II CTD phosphorylation and interaction with CE	2/6	27/10867	8.86303896017294e-05	0.000150179271269597	1.72768790646646e-06	MNAT1/GTF2H1	2
cyan	C5	R-HSA-72086	mRNA Capping	2/6	29/10867	0.000102467975931339	0.000171049378153778	1.96778116944238e-06	MNAT1/GTF2H1	2
cyan	C5	R-HSA-2467813	Separation of Sister Chromatids	3/6	191/10867	0.000102816566103364	0.000171049378153778	1.96778116944238e-06	PSMC5/PSMA3/PSMD14	3
cyan	C5	R-HSA-73863	RNA Polymerase I Transcription Termination	2/6	32/10867	0.000125090302579356	0.000206229958306506	2.37250455342543e-06	MNAT1/GTF2H1	2
cyan	C5	R-HSA-113418	Formation of the Early Elongation Complex	2/6	33/10867	0.000133127924640344	0.000215596550523743	2.48025942506463e-06	MNAT1/GTF2H1	2
cyan	C5	R-HSA-167158	Formation of the HIV-1 Early Elongation Complex	2/6	33/10867	0.000133127924640344	0.000215596550523743	2.48025942506463e-06	MNAT1/GTF2H1	2
cyan	C5	R-HSA-5357801	Programmed Cell Death	3/6	210/10867	0.00013630562386458	0.000218806396203668	2.51718603628033e-06	PSMC5/PSMA3/PSMD14	3
cyan	C5	R-HSA-376176	Signaling by ROBO receptors	3/6	218/10867	0.000152309169518817	0.000242370243669073	2.78826854954355e-06	PSMC5/PSMA3/PSMD14	3
cyan	C5	R-HSA-5689880	Ub-specific processing proteases	3/6	220/10867	0.000156493790166071	0.000246882444830956	2.84017767996499e-06	PSMC5/PSMA3/PSMD14	3
cyan	C5	R-HSA-201681	TCF dependent signaling in response to WNT	3/6	233/10867	0.000185542982480355	0.00029020825464876	3.3386051728359e-06	PSMC5/PSMA3/PSMD14	3
cyan	C5	R-HSA-8951664	Neddylation	3/6	234/10867	0.000187913164083614	0.000291424652773741	3.35259882397171e-06	PSMC5/PSMA3/PSMD14	3
cyan	C5	R-HSA-157118	Signaling by NOTCH	3/6	236/10867	0.000192712877865233	0.00029388713874448	3.38092768184619e-06	PSMC5/PSMA3/PSMD14	3
cyan	C5	R-HSA-68882	Mitotic Anaphase	3/6	236/10867	0.000192712877865233	0.00029388713874448	3.38092768184619e-06	PSMC5/PSMA3/PSMD14	3
cyan	C5	R-HSA-2555396	Mitotic Metaphase and Anaphase	3/6	237/10867	0.000195142562457273	0.000295132966361	3.39525989486339e-06	PSMC5/PSMA3/PSMD14	3
cyan	C5	R-HSA-5696395	Formation of Incision Complex in GG-NER	2/6	43/10867	0.000227120058697425	0.000340680088046137	3.91924173766048e-06	MNAT1/GTF2H1	2
cyan	C5	R-HSA-167169	HIV Transcription Elongation	2/6	46/10867	0.000260128395584135	0.000376568059625808	4.33210307306078e-06	MNAT1/GTF2H1	2
cyan	C5	R-HSA-167200	Formation of HIV-1 elongation complex containing HIV-1 Tat	2/6	46/10867	0.000260128395584135	0.000376568059625808	4.33210307306078e-06	MNAT1/GTF2H1	2
cyan	C5	R-HSA-167246	Tat-mediated elongation of the HIV-1 transcript	2/6	46/10867	0.000260128395584135	0.000376568059625808	4.33210307306078e-06	MNAT1/GTF2H1	2
cyan	C5	R-HSA-167161	HIV Transcription Initiation	2/6	47/10867	0.000271622862680911	0.000376568059625808	4.33210307306078e-06	MNAT1/GTF2H1	2
cyan	C5	R-HSA-167162	RNA Polymerase II HIV Promoter Escape	2/6	47/10867	0.000271622862680911	0.000376568059625808	4.33210307306078e-06	MNAT1/GTF2H1	2
cyan	C5	R-HSA-73762	RNA Polymerase I Transcription Initiation	2/6	47/10867	0.000271622862680911	0.000376568059625808	4.33210307306078e-06	MNAT1/GTF2H1	2
cyan	C5	R-HSA-73776	RNA Polymerase II Promoter Escape	2/6	47/10867	0.000271622862680911	0.000376568059625808	4.33210307306078e-06	MNAT1/GTF2H1	2
cyan	C5	R-HSA-73779	RNA Polymerase II Transcription Pre-Initiation And Promoter Opening	2/6	47/10867	0.000271622862680911	0.000376568059625808	4.33210307306078e-06	MNAT1/GTF2H1	2
cyan	C5	R-HSA-75953	RNA Polymerase II Transcription Initiation	2/6	47/10867	0.000271622862680911	0.000376568059625808	4.33210307306078e-06	MNAT1/GTF2H1	2
cyan	C5	R-HSA-76042	RNA Polymerase II Transcription Initiation And Promoter Clearance	2/6	47/10867	0.000271622862680911	0.000376568059625808	4.33210307306078e-06	MNAT1/GTF2H1	2
cyan	C5	R-HSA-1257604	PIP3 activates AKT signaling	3/6	267/10867	0.00027766640822023	0.000382052275972197	4.39519443166174e-06	PSMC5/PSMA3/PSMD14	3
cyan	C5	R-HSA-167152	Formation of HIV elongation complex in the absence of HIV Tat	2/6	48/10867	0.000283362867779319	0.000386980632862802	4.45189108844178e-06	MNAT1/GTF2H1	2
cyan	C5	R-HSA-5673001	RAF/MAP kinase cascade	3/6	280/10867	0.000319523690916642	0.000433132114353671	4.98282558934335e-06	PSMC5/PSMA3/PSMD14	3
cyan	C5	R-HSA-5684996	MAPK1/MAPK3 signaling	3/6	286/10867	0.000340154637840662	0.000457708078859126	5.26555166936009e-06	PSMC5/PSMA3/PSMD14	3
cyan	C5	R-HSA-6781823	Formation of TC-NER Pre-Incision Complex	2/6	54/10867	0.000358948924398352	0.000479471920911668	5.51592661388171e-06	MNAT1/GTF2H1	2
cyan	C5	R-HSA-69620	Cell Cycle Checkpoints	3/6	294/10867	0.000368988498679584	0.000489310835205535	5.62911515910883e-06	PSMC5/PSMA3/PSMD14	3
cyan	C5	R-HSA-5688426	Deubiquitination	3/6	298/10867	0.000383984108304711	0.000505533034674547	5.81573810381993e-06	PSMC5/PSMA3/PSMD14	3
cyan	C5	R-HSA-9006925	Intracellular signaling by second messengers	3/6	309/10867	0.000427256707210063	0.000554524662549231	6.37934613228911e-06	PSMC5/PSMA3/PSMD14	3
cyan	C5	R-HSA-983168	Antigen processing: Ubiquitination & Proteasome degradation	3/6	309/10867	0.000427256707210063	0.000554524662549231	6.37934613228911e-06	PSMC5/PSMA3/PSMD14	3
cyan	C5	R-HSA-112382	Formation of RNA Pol II elongation complex	2/6	61/10867	0.000458243493116149	0.000586423491190596	6.7463156881288e-06	MNAT1/GTF2H1	2
cyan	C5	R-HSA-75955	RNA Polymerase II Transcription Elongation	2/6	61/10867	0.000458243493116149	0.000586423491190596	6.7463156881288e-06	MNAT1/GTF2H1	2
cyan	C5	R-HSA-5683057	MAPK family signaling cascades	3/6	325/10867	0.000495684738716103	0.000629932688785047	7.24685290520618e-06	PSMC5/PSMA3/PSMD14	3
cyan	C5	R-HSA-6782210	Gap-filling DNA repair synthesis and ligation in TC-NER	2/6	65/10867	0.000520332730271878	0.000652197874244888	7.50299538964496e-06	MNAT1/GTF2H1	2
cyan	C5	R-HSA-6796648	TP53 Regulates Transcription of DNA Repair Genes	2/6	65/10867	0.000520332730271878	0.000652197874244888	7.50299538964496e-06	MNAT1/GTF2H1	2
cyan	C5	R-HSA-195721	Signaling by WNT	3/6	332/10867	0.000527730944157995	0.000656971175380361	7.5579082586179e-06	PSMC5/PSMA3/PSMD14	3
cyan	C5	R-HSA-6782135	Dual incision in TC-NER	2/6	66/10867	0.000536461110888832	0.000663326914139569	7.63102575944285e-06	MNAT1/GTF2H1	2
cyan	C5	R-HSA-167172	Transcription of the HIV genome	2/6	73/10867	0.000656127379878528	0.000805847721595776	9.27060939425685e-06	MNAT1/GTF2H1	2
cyan	C5	R-HSA-71291	Metabolism of amino acids and derivatives	3/6	374/10867	0.000748509872023269	0.000913182043868388	1.05054017126073e-05	PSMC5/PSMA3/PSMD14	3
cyan	C5	R-HSA-983169	Class I MHC mediated antigen processing & presentation	3/6	377/10867	0.000766229109651517	0.000924741976027074	1.06383891403747e-05	PSMC5/PSMA3/PSMD14	3
cyan	C5	R-HSA-6781827	Transcription-Coupled Nucleotide Excision Repair (TC-NER)	2/6	79/10867	0.000768091695935056	0.000924741976027074	1.06383891403747e-05	MNAT1/GTF2H1	2
cyan	C5	R-HSA-5696399	Global Genome Nucleotide Excision Repair (GG-NER)	2/6	84/10867	0.000867988794128931	0.00103144122938698	1.18658755178254e-05	MNAT1/GTF2H1	2
cyan	C5	R-HSA-674695	RNA Polymerase II Pre-transcription Events	2/6	84/10867	0.000867988794128931	0.00103144122938698	1.18658755178254e-05	MNAT1/GTF2H1	2
cyan	C5	R-HSA-73772	RNA Polymerase I Promoter Escape	2/6	91/10867	0.00101786921695393	0.00120174236582302	1.38250487871501e-05	MNAT1/GTF2H1	2
cyan	C5	R-HSA-68886	M Phase	3/6	418/10867	0.00103616082886242	0.00121549635693476	1.39832770426778e-05	PSMC5/PSMA3/PSMD14	3
cyan	C5	R-HSA-5663202	Diseases of signal transduction by growth factor receptors and second messengers	3/6	433/10867	0.00114838194634353	0.00133855984828577	1.53990204001814e-05	PSMC5/PSMA3/PSMD14	3
cyan	C5	R-HSA-449147	Signaling by Interleukins	3/6	462/10867	0.00138694344510115	0.00160639652185766	1.84802590952851e-05	PSMC5/PSMA3/PSMD14	3
cyan	C5	R-HSA-427413	NoRC negatively regulates rRNA expression	2/6	107/10867	0.0014040602562782	0.00161599387986737	1.85906687358915e-05	MNAT1/GTF2H1	2
cyan	C5	R-HSA-5250941	Negative epigenetic regulation of rRNA expression	2/6	110/10867	0.001483181073897	0.0016858517796469	1.93943259090814e-05	MNAT1/GTF2H1	2
cyan	C5	R-HSA-73854	RNA Polymerase I Promoter Clearance	2/6	110/10867	0.001483181073897	0.0016858517796469	1.93943259090814e-05	MNAT1/GTF2H1	2
cyan	C5	R-HSA-5696398	Nucleotide Excision Repair	2/6	111/10867	0.00151002316788717	0.00170576691187254	1.96234329809898e-05	MNAT1/GTF2H1	2
cyan	C5	R-HSA-73864	RNA Polymerase I Transcription	2/6	112/10867	0.00153709920798202	0.00172570033779577	1.985275050671e-05	MNAT1/GTF2H1	2
cyan	C5	R-HSA-162599	Late Phase of HIV Life Cycle	2/6	139/10867	0.00235593288614187	0.00262887633026806	3.02430409004091e-05	MNAT1/GTF2H1	2
cyan	C5	R-HSA-212165	Epigenetic regulation of gene expression	2/6	149/10867	0.00270175022810682	0.00299648661662756	3.44720922246484e-05	MNAT1/GTF2H1	2
cyan	C5	R-HSA-162587	HIV Life Cycle	2/6	152/10867	0.00280993403428661	0.00309769836309909	3.56364493885429e-05	MNAT1/GTF2H1	2
cyan	C5	R-HSA-9013418	RHOBTB2 GTPase cycle	1/6	23/10867	0.01263488437663	0.0137629990531148	0.000158331884418922	TXNL1	1
cyan	C5	R-HSA-9013422	RHOBTB1 GTPase cycle	1/6	23/10867	0.01263488437663	0.0137629990531148	0.000158331884418922	TXNL1	1
cyan	C5	R-HSA-73894	DNA Repair	2/6	335/10867	0.0130911832180611	0.0141756599343502	0.000163079205457005	MNAT1/GTF2H1	2
cyan	C5	R-HSA-69273	Cyclin A/B1/B2 associated events during G2/M transition	1/6	25/10867	0.0137272533902072	0.0147769845318113	0.000169996946008758	MNAT1	1
cyan	C5	R-HSA-3700989	Transcriptional Regulation by TP53	2/6	365/10867	0.015429130453342	0.0165118764500678	0.000189955438022063	MNAT1/GTF2H1	2
cyan	C5	R-HSA-9706574	RHOBTB GTPase Cycle	1/6	35/10867	0.0191740037823502	0.0204002482102912	0.000234687928792537	TXNL1	1
cyan	C5	R-HSA-5689901	Metalloprotease DUBs	1/6	37/10867	0.0202603401224482	0.0214314580486012	0.000246551142348015	PSMD14	1
cyan	C5	R-HSA-9013424	RHOV GTPase cycle	1/6	38/10867	0.0208031321777823	0.0218791562559434	0.000251701538751147	TXNL1	1
cyan	C5	R-HSA-9013420	RHOU GTPase cycle	1/6	40/10867	0.0218879645220577	0.0228885571859232	0.000263313858911972	TXNL1	1
cyan	C5	R-HSA-5696400	Dual Incision in GG-NER	1/6	41/10867	0.0224300049961385	0.0233221074675758	0.00026830149516912	GTF2H1	1
cyan	C5	R-HSA-9696264	RND3 GTPase cycle	1/6	42/10867	0.0229717951282298	0.0236170702722812	0.000271694797495326	TXNL1	1
cyan	C5	R-HSA-9696273	RND1 GTPase cycle	1/6	42/10867	0.0229717951282298	0.0236170702722812	0.000271694797495326	TXNL1	1
cyan	C5	R-HSA-9696270	RND2 GTPase cycle	1/6	43/10867	0.0235133350108374	0.0240387726647109	0.000276546133617611	TXNL1	1
cyan	C5	R-HSA-69231	Cyclin D associated events in G1	1/6	47/10867	0.025676993895638	0.0259607175850926	0.000298656515215331	MNAT1	1
cyan	C5	R-HSA-69236	G1 Phase	1/6	47/10867	0.025676993895638	0.0259607175850926	0.000298656515215331	MNAT1	1
magenta	C1	R-HSA-72163	mRNA Splicing - Major Pathway	13/24	183/10867	1.2116036871742e-17	1.42085990982912e-15	5.73516861110291e-16	POLR2B/SRSF3/SNRPN/SNRPB2/DHX9/HNRNPA0/PRPF6/NUDT21/SYMPK/PRPF19/EFTUD2/SRSF10/RBMX	13
magenta	C1	R-HSA-72172	mRNA Splicing	13/24	191/10867	2.13663144335206e-17	1.42085990982912e-15	5.73516861110291e-16	POLR2B/SRSF3/SNRPN/SNRPB2/DHX9/HNRNPA0/PRPF6/NUDT21/SYMPK/PRPF19/EFTUD2/SRSF10/RBMX	13
magenta	C1	R-HSA-72203	Processing of Capped Intron-Containing Pre-mRNA	13/24	244/10867	5.37550455334616e-16	2.38314035198346e-14	9.61932393756681e-15	POLR2B/SRSF3/SNRPN/SNRPB2/DHX9/HNRNPA0/PRPF6/NUDT21/SYMPK/PRPF19/EFTUD2/SRSF10/RBMX	13
magenta	C1	R-HSA-6781823	Formation of TC-NER Pre-Incision Complex	6/24	54/10867	1.42139100655223e-09	4.72612509678615e-08	1.90765635089904e-08	ERCC8/POLR2B/GTF2H2/GTF2H3/TCEA1/PRPF19	6
magenta	C1	R-HSA-6782210	Gap-filling DNA repair synthesis and ligation in TC-NER	6/24	65/10867	4.47508815069276e-09	1.08962095707504e-07	4.39815344763174e-08	ERCC8/POLR2B/GTF2H2/GTF2H3/TCEA1/PRPF19	6
magenta	C1	R-HSA-6782135	Dual incision in TC-NER	6/24	66/10867	4.91558326500017e-09	1.08962095707504e-07	4.39815344763174e-08	ERCC8/POLR2B/GTF2H2/GTF2H3/TCEA1/PRPF19	6
magenta	C1	R-HSA-6781827	Transcription-Coupled Nucleotide Excision Repair (TC-NER)	6/24	79/10867	1.47618905718217e-08	2.80475920864613e-07	1.13211491603445e-07	ERCC8/POLR2B/GTF2H2/GTF2H3/TCEA1/PRPF19	6
magenta	C1	R-HSA-5696398	Nucleotide Excision Repair	6/24	111/10867	1.1487725933926e-07	1.9098344365152e-06	7.70886871881879e-07	ERCC8/POLR2B/GTF2H2/GTF2H3/TCEA1/PRPF19	6
magenta	C1	R-HSA-167172	Transcription of the HIV genome	5/24	73/10867	4.5815154383851e-07	6.77046170339132e-06	2.7328337702648e-06	POLR2B/GTF2H2/GTF2H3/TCEA1/GTF2A2	5
magenta	C1	R-HSA-674695	RNA Polymerase II Pre-transcription Events	5/24	84/10867	9.2663172634287e-07	1.23242019603602e-05	4.97454926773541e-06	POLR2B/GTF2H2/GTF2H3/TCEA1/GTF2A2	5
magenta	C1	R-HSA-167169	HIV Transcription Elongation	4/24	46/10867	2.80652175457303e-06	2.14415078696996e-05	8.65466483066626e-06	POLR2B/GTF2H2/GTF2H3/TCEA1	4
magenta	C1	R-HSA-167200	Formation of HIV-1 elongation complex containing HIV-1 Tat	4/24	46/10867	2.80652175457303e-06	2.14415078696996e-05	8.65466483066626e-06	POLR2B/GTF2H2/GTF2H3/TCEA1	4
magenta	C1	R-HSA-167246	Tat-mediated elongation of the HIV-1 transcript	4/24	46/10867	2.80652175457303e-06	2.14415078696996e-05	8.65466483066626e-06	POLR2B/GTF2H2/GTF2H3/TCEA1	4
magenta	C1	R-HSA-167161	HIV Transcription Initiation	4/24	47/10867	3.06307255281423e-06	2.14415078696996e-05	8.65466483066626e-06	POLR2B/GTF2H2/GTF2H3/GTF2A2	4
magenta	C1	R-HSA-167162	RNA Polymerase II HIV Promoter Escape	4/24	47/10867	3.06307255281423e-06	2.14415078696996e-05	8.65466483066626e-06	POLR2B/GTF2H2/GTF2H3/GTF2A2	4
magenta	C1	R-HSA-73776	RNA Polymerase II Promoter Escape	4/24	47/10867	3.06307255281423e-06	2.14415078696996e-05	8.65466483066626e-06	POLR2B/GTF2H2/GTF2H3/GTF2A2	4
magenta	C1	R-HSA-73779	RNA Polymerase II Transcription Pre-Initiation And Promoter Opening	4/24	47/10867	3.06307255281423e-06	2.14415078696996e-05	8.65466483066626e-06	POLR2B/GTF2H2/GTF2H3/GTF2A2	4
magenta	C1	R-HSA-75953	RNA Polymerase II Transcription Initiation	4/24	47/10867	3.06307255281423e-06	2.14415078696996e-05	8.65466483066626e-06	POLR2B/GTF2H2/GTF2H3/GTF2A2	4
magenta	C1	R-HSA-76042	RNA Polymerase II Transcription Initiation And Promoter Clearance	4/24	47/10867	3.06307255281423e-06	2.14415078696996e-05	8.65466483066626e-06	POLR2B/GTF2H2/GTF2H3/GTF2A2	4
magenta	C1	R-HSA-167152	Formation of HIV elongation complex in the absence of HIV Tat	4/24	48/10867	3.33660890214047e-06	2.21884491992341e-05	8.95616073732442e-06	POLR2B/GTF2H2/GTF2H3/TCEA1	4
magenta	C1	R-HSA-112382	Formation of RNA Pol II elongation complex	4/24	61/10867	8.77867817231048e-06	5.3071099859877e-05	2.14216548702313e-05	POLR2B/GTF2H2/GTF2H3/TCEA1	4
magenta	C1	R-HSA-75955	RNA Polymerase II Transcription Elongation	4/24	61/10867	8.77867817231048e-06	5.3071099859877e-05	2.14216548702313e-05	POLR2B/GTF2H2/GTF2H3/TCEA1	4
magenta	C1	R-HSA-3700989	Transcriptional Regulation by TP53	7/24	365/10867	9.61189811055805e-06	5.55818455958357e-05	2.24350939880302e-05	MOV10/POLR2B/GTF2H2/GTF2H3/COX5A/TNRC6C/TCEA1	7
magenta	C1	R-HSA-162599	Late Phase of HIV Life Cycle	5/24	139/10867	1.11344864295385e-05	6.02341154099658e-05	2.43129393423685e-05	POLR2B/GTF2H2/GTF2H3/TCEA1/GTF2A2	5
magenta	C1	R-HSA-6796648	TP53 Regulates Transcription of DNA Repair Genes	4/24	65/10867	1.13222021447304e-05	6.02341154099658e-05	2.43129393423685e-05	POLR2B/GTF2H2/GTF2H3/TCEA1	4
magenta	C1	R-HSA-162587	HIV Life Cycle	5/24	152/10867	1.71895897620991e-05	8.79313630138144e-05	3.54926752172896e-05	POLR2B/GTF2H2/GTF2H3/TCEA1/GTF2A2	5
magenta	C1	R-HSA-167160	RNA Pol II CTD phosphorylation and interaction with CE during HIV infection	3/24	27/10867	2.67399696632454e-05	0.000127014855900416	5.12683628881773e-05	POLR2B/GTF2H2/GTF2H3	3
magenta	C1	R-HSA-77075	RNA Pol II CTD phosphorylation and interaction with CE	3/24	27/10867	2.67399696632454e-05	0.000127014855900416	5.12683628881773e-05	POLR2B/GTF2H2/GTF2H3	3
magenta	C1	R-HSA-72086	mRNA Capping	3/24	29/10867	3.33076640410889e-05	0.00015275583853327	6.16584706386764e-05	POLR2B/GTF2H2/GTF2H3	3
magenta	C1	R-HSA-113418	Formation of the Early Elongation Complex	3/24	33/10867	4.94460229061086e-05	0.000212139388597176	8.56280872058247e-05	POLR2B/GTF2H2/GTF2H3	3
magenta	C1	R-HSA-167158	Formation of the HIV-1 Early Elongation Complex	3/24	33/10867	4.94460229061086e-05	0.000212139388597176	8.56280872058247e-05	POLR2B/GTF2H2/GTF2H3	3
magenta	C1	R-HSA-73894	DNA Repair	6/24	335/10867	6.90089891884525e-05	0.000286818611314506	0.000115771659493785	ERCC8/POLR2B/GTF2H2/GTF2H3/TCEA1/PRPF19	6
magenta	C1	R-HSA-162906	HIV Infection	5/24	234/10867	0.000134899470125204	0.000543685743231882	0.00021945368345727	POLR2B/GTF2H2/GTF2H3/TCEA1/GTF2A2	5
magenta	C1	R-HSA-72165	mRNA Splicing - Minor Pathway	3/24	52/10867	0.000194844992632367	0.0007621877652972	0.000307649988366895	POLR2B/PRPF6/EFTUD2	3
magenta	C1	R-HSA-72187	mRNA 3'-end processing	3/24	58/10867	0.000269687590194044	0.00102481284273737	0.000413656153380338	SRSF3/NUDT21/SYMPK	3
magenta	C1	R-HSA-9018519	Estrogen-dependent gene expression	4/24	150/10867	0.0002988645920578	0.00110413863176909	0.000445675268858123	MOV10/POLR2B/TNRC6C/GTF2A2	4
magenta	C1	R-HSA-73856	RNA Polymerase II Transcription Termination	3/24	67/10867	0.000413275672962669	0.00148555850010905	0.000599631844127912	SRSF3/NUDT21/SYMPK	3
magenta	C1	R-HSA-8934593	Regulation of RUNX1 Expression and Activity	2/24	17/10867	0.00062302439324054	0.00218058537634189	0.000880172965519876	MOV10/TNRC6C	2
magenta	C1	R-HSA-77595	Processing of Intronless Pre-mRNAs	2/24	19/10867	0.00078125135545055	0.00266426744294675	0.00107540672410197	NUDT21/SYMPK	2
magenta	C1	R-HSA-5628897	TP53 Regulates Metabolic Genes	3/24	87/10867	0.000888313634632047	0.00295364283515156	0.00119221040437459	MOV10/COX5A/TNRC6C	3
magenta	C1	R-HSA-8936459	RUNX1 regulates genes involved in megakaryocyte differentiation and platelet function	3/24	97/10867	0.00121789505510494	0.00395073273973065	0.00159467645212713	MOV10/TNRC6C/KMT2B	3
magenta	C1	R-HSA-8939211	ESR-mediated signaling	4/24	223/10867	0.00132817923935847	0.00420590092463514	0.00169767271196195	MOV10/POLR2B/TNRC6C/GTF2A2	4
magenta	C1	R-HSA-75067	Processing of Capped Intronless Pre-mRNA	2/24	28/10867	0.0017061523804675	0.00527716899074831	0.00213008008332539	NUDT21/SYMPK	2
magenta	C1	R-HSA-73863	RNA Polymerase I Transcription Termination	2/24	32/10867	0.00222673033904569	0.00673079852484266	0.00271682409787871	GTF2H2/GTF2H3	2
magenta	C1	R-HSA-2559585	Oncogene Induced Senescence	2/24	33/10867	0.00236720029492566	0.00684429650489377	0.00276263649979883	MOV10/TNRC6C	2
magenta	C1	R-HSA-9022692	Regulation of MECP2 expression and activity	2/24	33/10867	0.00236720029492566	0.00684429650489377	0.00276263649979883	MOV10/TNRC6C	2
magenta	C1	R-HSA-167238	Pausing and recovery of Tat-mediated HIV elongation	2/24	34/10867	0.00251176577852518	0.00695968434466353	0.00280921172598211	POLR2B/TCEA1	2
magenta	C1	R-HSA-167243	Tat-mediated HIV elongation arrest and recovery	2/24	34/10867	0.00251176577852518	0.00695968434466353	0.00280921172598211	POLR2B/TCEA1	2
magenta	C1	R-HSA-167287	HIV elongation arrest and recovery	2/24	36/10867	0.00281311441852605	0.0074828843532793	0.00302039653357534	POLR2B/TCEA1	2
magenta	C1	R-HSA-167290	Pausing and recovery of HIV elongation	2/24	36/10867	0.00281311441852605	0.0074828843532793	0.00302039653357534	POLR2B/TCEA1	2
magenta	C1	R-HSA-9029569	NR1H3 & NR1H2 regulate gene expression linked to cholesterol transport and efflux	2/24	37/10867	0.00296986324642994	0.00774493748578787	0.0031261718383473	MOV10/TNRC6C	2
magenta	C1	R-HSA-8853884	Transcriptional Regulation by VENTX	2/24	39/10867	0.00329542447552691	0.00842868183163613	0.00340215887149539	MOV10/TNRC6C	2
magenta	C1	R-HSA-5696400	Dual Incision in GG-NER	2/24	41/10867	0.0036369571324483	0.0091267037474646	0.00368390891270831	GTF2H2/GTF2H3	2
magenta	C1	R-HSA-9006931	Signaling by Nuclear Receptors	4/24	299/10867	0.00386307218225957	0.00951460370815783	0.00384048111686624	MOV10/POLR2B/TNRC6C/GTF2A2	4
magenta	C1	R-HSA-5696395	Formation of Incision Complex in GG-NER	2/24	43/10867	0.00399432591433698	0.00965900630194215	0.00389876787810882	GTF2H2/GTF2H3	2
magenta	C1	R-HSA-73762	RNA Polymerase I Transcription Initiation	2/24	47/10867	0.0047560346255789	0.0110974141263508	0.00447936779140395	GTF2H2/GTF2H3	2
magenta	C1	R-HSA-9024446	NR1H2 and NR1H3-mediated signaling	2/24	47/10867	0.0047560346255789	0.0110974141263508	0.00447936779140395	MOV10/TNRC6C	2
magenta	C1	R-HSA-4086398	Ca2+ pathway	2/24	62/10867	0.00815376039479763	0.018380510720476	0.00741912185788901	MOV10/TNRC6C	2
magenta	C1	R-HSA-8986944	Transcriptional Regulation by MECP2	2/24	62/10867	0.00815376039479763	0.018380510720476	0.00741912185788901	MOV10/TNRC6C	2
magenta	C1	R-HSA-6807505	RNA polymerase II transcribes snRNA genes	2/24	74/10867	0.0114603715245149	0.0254038235460081	0.0102540166271976	POLR2B/GTF2A2	2
magenta	C1	R-HSA-5696399	Global Genome Nucleotide Excision Repair (GG-NER)	2/24	84/10867	0.0145942388300407	0.0313069961999261	0.0126367772552135	GTF2H2/GTF2H3	2
magenta	C1	R-HSA-72202	Transport of Mature Transcript to Cytoplasm	2/24	84/10867	0.0145942388300407	0.0313069961999261	0.0126367772552135	SRSF3/SYMPK	2
magenta	C1	R-HSA-8878171	Transcriptional regulation by RUNX1	3/24	239/10867	0.0151185846604389	0.0319170120609266	0.0128830044725545	MOV10/TNRC6C/KMT2B	3
magenta	C1	R-HSA-5687128	MAPK6/MAPK4 signaling	2/24	89/10867	0.0162850496749645	0.0338423688557855	0.0136601567997235	MOV10/TNRC6C	2
magenta	C1	R-HSA-73772	RNA Polymerase I Promoter Escape	2/24	91/10867	0.0169839103549973	0.0347516934956098	0.014027197216273	GTF2H2/GTF2H3	2
magenta	C1	R-HSA-1912408	Pre-NOTCH Transcription and Translation	2/24	93/10867	0.0176954737816778	0.0356590608024719	0.0143934475736135	MOV10/TNRC6C	2
magenta	C1	R-HSA-427413	NoRC negatively regulates rRNA expression	2/24	107/10867	0.0230224547475884	0.0457012907676008	0.0184469001119718	GTF2H2/GTF2H3	2
magenta	C1	R-HSA-1912422	Pre-NOTCH Expression and Processing	2/24	109/10867	0.0238315295063068	0.0460568659836454	0.018590424734198	MOV10/TNRC6C	2
magenta	C1	R-HSA-5250941	Negative epigenetic regulation of rRNA expression	2/24	110/10867	0.024240455780866	0.0460568659836454	0.018590424734198	GTF2H2/GTF2H3	2
magenta	C1	R-HSA-73854	RNA Polymerase I Promoter Clearance	2/24	110/10867	0.024240455780866	0.0460568659836454	0.018590424734198	GTF2H2/GTF2H3	2
magenta	C1	R-HSA-73864	RNA Polymerase I Transcription	2/24	112/10867	0.0250670174973526	0.0469565257344773	0.0189535640083763	GTF2H2/GTF2H3	2
magenta	C2	R-HSA-72766	Translation	10/20	291/10867	2.37125389853883e-11	4.78993287504844e-09	4.34313871942902e-09	EIF3M/MRPL30/RPLP0/EIF3J/EIF5/MRPS30/MRPL3/MRPS35/SRP9/MRPS21	10
magenta	C2	R-HSA-5368286	Mitochondrial translation initiation	5/20	87/10867	4.13054174257319e-07	2.08592357999946e-05	1.89135332423088e-05	MRPL30/MRPS30/MRPL3/MRPS35/MRPS21	5
magenta	C2	R-HSA-5389840	Mitochondrial translation elongation	5/20	87/10867	4.13054174257319e-07	2.08592357999946e-05	1.89135332423088e-05	MRPL30/MRPS30/MRPL3/MRPS35/MRPS21	5
magenta	C2	R-HSA-5419276	Mitochondrial translation termination	5/20	87/10867	4.13054174257319e-07	2.08592357999946e-05	1.89135332423088e-05	MRPL30/MRPS30/MRPL3/MRPS35/MRPS21	5
magenta	C2	R-HSA-5368287	Mitochondrial translation	5/20	93/10867	5.76959958501463e-07	2.33091823234591e-05	2.11349542693168e-05	MRPL30/MRPS30/MRPL3/MRPS35/MRPS21	5
magenta	C2	R-HSA-72706	GTP hydrolysis and joining of the 60S ribosomal subunit	4/20	112/10867	4.56116509745956e-05	0.00146034355285038	0.00132412599372572	EIF3M/RPLP0/EIF3J/EIF5	4
magenta	C2	R-HSA-72613	Eukaryotic Translation Initiation	4/20	119/10867	5.78353882316981e-05	0.00146034355285038	0.00132412599372572	EIF3M/RPLP0/EIF3J/EIF5	4
magenta	C2	R-HSA-72737	Cap-dependent Translation Initiation	4/20	119/10867	5.78353882316981e-05	0.00146034355285038	0.00132412599372572	EIF3M/RPLP0/EIF3J/EIF5	4
magenta	C2	R-HSA-72702	Ribosomal scanning and start codon recognition	3/20	58/10867	0.000154220246060241	0.00346138774490763	0.0031385172882435	EIF3M/EIF3J/EIF5	3
magenta	C2	R-HSA-429958	mRNA decay by 3' to 5' exoribonuclease	2/20	16/10867	0.000380250263686142	0.00768105532646008	0.00696458377698829	TTC37/SKIV2L	2
magenta	C2	R-HSA-72689	Formation of a pool of free 40S subunits	3/20	101/10867	0.000791932112331591	0.0145427533355438	0.0131862380426504	EIF3M/RPLP0/EIF3J	3
magenta	C2	R-HSA-156827	L13a-mediated translational silencing of Ceruloplasmin expression	3/20	111/10867	0.001041782758049	0.0175366764271582	0.0159008947281163	EIF3M/RPLP0/EIF3J	3
magenta	C3	R-HSA-6782210	Gap-filling DNA repair synthesis and ligation in TC-NER	5/10	65/10867	1.6120910866498e-09	7.37934132474499e-08	1.99961307392777e-08	GTF2H3/POLD1/ERCC8/TCEA1/GTF2H2	5
magenta	C3	R-HSA-6782135	Dual incision in TC-NER	5/10	66/10867	1.74355787671803e-09	7.37934132474499e-08	1.99961307392777e-08	GTF2H3/POLD1/ERCC8/TCEA1/GTF2H2	5
magenta	C3	R-HSA-73894	DNA Repair	7/10	335/10867	2.75601782721892e-09	7.37934132474499e-08	1.99961307392777e-08	GTF2H3/OGG1/POLD1/ERCC8/TCEA1/PRKDC/GTF2H2	7
magenta	C3	R-HSA-167172	Transcription of the HIV genome	5/10	73/10867	2.92251141574059e-09	7.37934132474499e-08	1.99961307392777e-08	GTF2H3/GTF2A2/CTDP1/TCEA1/GTF2H2	5
magenta	C3	R-HSA-6781827	Transcription-Coupled Nucleotide Excision Repair (TC-NER)	5/10	79/10867	4.37500024902097e-09	8.83750050302236e-08	2.39473697841148e-08	GTF2H3/POLD1/ERCC8/TCEA1/GTF2H2	5
magenta	C3	R-HSA-674695	RNA Polymerase II Pre-transcription Events	5/10	84/10867	5.9813550949781e-09	1.00686144098798e-07	2.7283374117444e-08	GTF2H3/GTF2A2/CTDP1/TCEA1/GTF2H2	5
magenta	C3	R-HSA-5696398	Nucleotide Excision Repair	5/10	111/10867	2.45739988556861e-08	3.54567697774899e-07	9.60787925184718e-08	GTF2H3/POLD1/ERCC8/TCEA1/GTF2H2	5
magenta	C3	R-HSA-167169	HIV Transcription Elongation	4/10	46/10867	5.79216171220164e-08	5.85008332932366e-07	1.58522320544466e-07	GTF2H3/CTDP1/TCEA1/GTF2H2	4
magenta	C3	R-HSA-167200	Formation of HIV-1 elongation complex containing HIV-1 Tat	4/10	46/10867	5.79216171220164e-08	5.85008332932366e-07	1.58522320544466e-07	GTF2H3/CTDP1/TCEA1/GTF2H2	4
magenta	C3	R-HSA-167246	Tat-mediated elongation of the HIV-1 transcript	4/10	46/10867	5.79216171220164e-08	5.85008332932366e-07	1.58522320544466e-07	GTF2H3/CTDP1/TCEA1/GTF2H2	4
magenta	C3	R-HSA-167152	Formation of HIV elongation complex in the absence of HIV Tat	4/10	48/10867	6.90039265010124e-08	6.33581506963841e-07	1.71684410433141e-07	GTF2H3/CTDP1/TCEA1/GTF2H2	4
magenta	C3	R-HSA-162599	Late Phase of HIV Life Cycle	5/10	139/10867	7.62622413536207e-08	6.41873864726308e-07	1.73931427648609e-07	GTF2H3/GTF2A2/CTDP1/TCEA1/GTF2H2	5
magenta	C3	R-HSA-6781823	Formation of TC-NER Pre-Incision Complex	4/10	54/10867	1.11854311679209e-07	8.61367790782763e-07	2.33408677022948e-07	GTF2H3/ERCC8/TCEA1/GTF2H2	4
magenta	C3	R-HSA-162587	HIV Life Cycle	5/10	152/10867	1.19397515554046e-07	8.61367790782763e-07	2.33408677022948e-07	GTF2H3/GTF2A2/CTDP1/TCEA1/GTF2H2	5
magenta	C3	R-HSA-112382	Formation of RNA Pol II elongation complex	4/10	61/10867	1.84002156979525e-07	1.16151361593325e-06	3.14740531675504e-07	GTF2H3/CTDP1/TCEA1/GTF2H2	4
magenta	C3	R-HSA-75955	RNA Polymerase II Transcription Elongation	4/10	61/10867	1.84002156979525e-07	1.16151361593325e-06	3.14740531675504e-07	GTF2H3/CTDP1/TCEA1/GTF2H2	4
magenta	C3	R-HSA-6796648	TP53 Regulates Transcription of DNA Repair Genes	4/10	65/10867	2.3829613547282e-07	1.41575939310322e-06	3.83634645343239e-07	GTF2H3/CTDP1/TCEA1/GTF2H2	4
magenta	C3	R-HSA-162906	HIV Infection	5/10	234/10867	1.02375430163444e-06	5.74439913694879e-06	1.55658548786523e-06	GTF2H3/GTF2A2/CTDP1/TCEA1/GTF2H2	5
magenta	C3	R-HSA-113418	Formation of the Early Elongation Complex	3/10	33/10867	3.01784068522677e-06	1.52400954603952e-05	4.12967672715242e-06	GTF2H3/CTDP1/GTF2H2	3
magenta	C3	R-HSA-167158	Formation of the HIV-1 Early Elongation Complex	3/10	33/10867	3.01784068522677e-06	1.52400954603952e-05	4.12967672715242e-06	GTF2H3/CTDP1/GTF2H2	3
magenta	C3	R-HSA-5696400	Dual Incision in GG-NER	3/10	41/10867	5.87350640869914e-06	2.82487689180292e-05	7.65469506898134e-06	GTF2H3/POLD1/GTF2H2	3
magenta	C3	R-HSA-167161	HIV Transcription Initiation	3/10	47/10867	8.90831473596774e-06	3.33236958641756e-05	9.02987068753065e-06	GTF2H3/GTF2A2/GTF2H2	3
magenta	C3	R-HSA-167162	RNA Polymerase II HIV Promoter Escape	3/10	47/10867	8.90831473596774e-06	3.33236958641756e-05	9.02987068753065e-06	GTF2H3/GTF2A2/GTF2H2	3
magenta	C3	R-HSA-73776	RNA Polymerase II Promoter Escape	3/10	47/10867	8.90831473596774e-06	3.33236958641756e-05	9.02987068753065e-06	GTF2H3/GTF2A2/GTF2H2	3
magenta	C3	R-HSA-73779	RNA Polymerase II Transcription Pre-Initiation And Promoter Opening	3/10	47/10867	8.90831473596774e-06	3.33236958641756e-05	9.02987068753065e-06	GTF2H3/GTF2A2/GTF2H2	3
magenta	C3	R-HSA-75953	RNA Polymerase II Transcription Initiation	3/10	47/10867	8.90831473596774e-06	3.33236958641756e-05	9.02987068753065e-06	GTF2H3/GTF2A2/GTF2H2	3
magenta	C3	R-HSA-76042	RNA Polymerase II Transcription Initiation And Promoter Clearance	3/10	47/10867	8.90831473596774e-06	3.33236958641756e-05	9.02987068753065e-06	GTF2H3/GTF2A2/GTF2H2	3
magenta	C3	R-HSA-5696399	Global Genome Nucleotide Excision Repair (GG-NER)	3/10	84/10867	5.14175727502708e-05	0.000185470530277762	5.02577778762045e-05	GTF2H3/POLD1/GTF2H2	3
magenta	C3	R-HSA-3700989	Transcriptional Regulation by TP53	4/10	365/10867	0.000223875673596771	0.000779704932181859	0.000211280127532343	GTF2H3/CTDP1/TCEA1/GTF2H2	4
magenta	C3	R-HSA-167160	RNA Pol II CTD phosphorylation and interaction with CE during HIV infection	2/10	27/10867	0.000264264536100733	0.000860990907941096	0.000233306551396232	GTF2H3/GTF2H2	2
magenta	C3	R-HSA-77075	RNA Pol II CTD phosphorylation and interaction with CE	2/10	27/10867	0.000264264536100733	0.000860990907941096	0.000233306551396232	GTF2H3/GTF2H2	2
magenta	C3	R-HSA-72086	mRNA Capping	2/10	29/10867	0.000305373432176759	0.000963834895307896	0.000261174645940649	GTF2H3/GTF2H2	2
magenta	C3	R-HSA-73863	RNA Polymerase I Transcription Termination	2/10	32/10867	0.000372517820476827	0.00114013029903514	0.000308946198800558	GTF2H3/GTF2H2	2
magenta	C3	R-HSA-167238	Pausing and recovery of Tat-mediated HIV elongation	2/10	34/10867	0.000420922043884612	0.00121466075520988	0.000329142049353381	CTDP1/TCEA1	2
magenta	C3	R-HSA-167243	Tat-mediated HIV elongation arrest and recovery	2/10	34/10867	0.000420922043884612	0.00121466075520988	0.000329142049353381	CTDP1/TCEA1	2
magenta	C3	R-HSA-167287	HIV elongation arrest and recovery	2/10	36/10867	0.000472229142614021	0.00128905792983827	0.000349301784010371	CTDP1/TCEA1	2
magenta	C3	R-HSA-167290	Pausing and recovery of HIV elongation	2/10	36/10867	0.000472229142614021	0.00128905792983827	0.000349301784010371	CTDP1/TCEA1	2
magenta	C3	R-HSA-73933	Resolution of Abasic Sites (AP sites)	2/10	39/10867	0.000554613672704438	0.0014741047616618	0.000399444750424249	OGG1/POLD1	2
magenta	C3	R-HSA-5696395	Formation of Incision Complex in GG-NER	2/10	43/10867	0.000674538792510654	0.00174688251393785	0.000473360556147828	GTF2H3/GTF2H2	2
magenta	C3	R-HSA-73762	RNA Polymerase I Transcription Initiation	2/10	47/10867	0.000805919506056218	0.00203494675279195	0.000551418609406886	GTF2H3/GTF2H2	2
magenta	C3	R-HSA-73772	RNA Polymerase I Promoter Escape	2/10	91/10867	0.00298767321839817	0.00734069413258694	0.00198914067167546	GTF2H3/GTF2H2	2
magenta	C3	R-HSA-73884	Base Excision Repair	2/10	92/10867	0.00305256587691734	0.00734069413258694	0.00198914067167546	OGG1/POLD1	2
magenta	C3	R-HSA-427413	NoRC negatively regulates rRNA expression	2/10	107/10867	0.00410511010780303	0.00964223536949083	0.00261279957901784	GTF2H3/GTF2H2	2
magenta	C3	R-HSA-5250941	Negative epigenetic regulation of rRNA expression	2/10	110/10867	0.00433325437754547	0.0097257487140465	0.00263542956295163	GTF2H3/GTF2H2	2
magenta	C3	R-HSA-73854	RNA Polymerase I Promoter Clearance	2/10	110/10867	0.00433325437754547	0.0097257487140465	0.00263542956295163	GTF2H3/GTF2H2	2
magenta	C3	R-HSA-73864	RNA Polymerase I Transcription	2/10	112/10867	0.0044885825749987	0.0098553660885841	0.00267055256178412	GTF2H3/GTF2H2	2
magenta	C3	R-HSA-212165	Epigenetic regulation of gene expression	2/10	149/10867	0.00781843516006358	0.0168013181099239	0.00455272820070892	GTF2H3/GTF2H2	2
magenta	C3	R-HSA-5693532	DNA Double-Strand Break Repair	2/10	167/10867	0.00974214032072732	0.0204990869248637	0.00555472913023926	POLD1/PRKDC	2
magenta	C3	R-HSA-2564830	Cytosolic iron-sulfur cluster assembly	1/10	13/10867	0.0119035326676598	0.0235309525320509	0.00637628729372927	POLD1	1
magenta	C3	R-HSA-3270619	IRF3-mediated induction of type I IFN	1/10	13/10867	0.0119035326676598	0.0235309525320509	0.00637628729372927	PRKDC	1
magenta	C3	R-HSA-5358565	Mismatch repair (MMR) directed by MSH2:MSH6 (MutSalpha)	1/10	14/10867	0.0128138850422059	0.0235309525320509	0.00637628729372927	POLD1	1
magenta	C3	R-HSA-5358606	Mismatch repair (MMR) directed by MSH2:MSH3 (MutSbeta)	1/10	14/10867	0.0128138850422059	0.0235309525320509	0.00637628729372927	POLD1	1
magenta	C3	R-HSA-69091	Polymerase switching	1/10	14/10867	0.0128138850422059	0.0235309525320509	0.00637628729372927	POLD1	1
magenta	C3	R-HSA-69109	Leading Strand Synthesis	1/10	14/10867	0.0128138850422059	0.0235309525320509	0.00637628729372927	POLD1	1
magenta	C3	R-HSA-69166	Removal of the Flap Intermediate	1/10	14/10867	0.0128138850422059	0.0235309525320509	0.00637628729372927	POLD1	1
magenta	C3	R-HSA-5358508	Mismatch Repair	1/10	15/10867	0.0137234824944837	0.0243170479288221	0.00658929907399035	POLD1	1
magenta	C3	R-HSA-69183	Processive synthesis on the lagging strand	1/10	15/10867	0.0137234824944837	0.0243170479288221	0.00658929907399035	POLD1	1
magenta	C3	R-HSA-1834941	STING mediated induction of host immune responses	1/10	16/10867	0.0146323255810172	0.0254804290290128	0.00690454564621503	PRKDC	1
magenta	C3	R-HSA-174437	Removal of the Flap Intermediate from the C-strand	1/10	17/10867	0.0155404148579676	0.0266030830619446	0.00720875622314289	POLD1	1
magenta	C3	R-HSA-174414	Processive synthesis on the C-strand of the telomere	1/10	19/10867	0.0173543342059795	0.0292131292467322	0.00791601209395558	POLD1	1
magenta	C3	R-HSA-69186	Lagging Strand Synthesis	1/10	20/10867	0.0182601653875747	0.0302340443302466	0.00819265401340711	POLD1	1
magenta	C3	R-HSA-5651801	PCNA-Dependent Long Patch Base Excision Repair	1/10	21/10867	0.019165244980653	0.0312208023071927	0.00846004022915072	POLD1	1
magenta	C3	R-HSA-167242	Abortive elongation of HIV-1 transcript in the absence of Tat	1/10	23/10867	0.0209731516183884	0.0336236240231306	0.00911114356020215	CTDP1	1
magenta	C3	R-HSA-5696397	Gap-filling DNA repair synthesis and ligation in GG-NER	1/10	25/10867	0.0227780585498611	0.0359466236489996	0.00974061714303273	POLD1	1
magenta	C3	R-HSA-110373	Resolution of AP sites via the multiple-nucleotide patch replacement pathway	1/10	26/10867	0.0236793885087706	0.0362366399906944	0.00981920416631636	POLD1	1
magenta	C3	R-HSA-174411	Polymerase switching on the C-strand of the telomere	1/10	26/10867	0.0236793885087706	0.0362366399906944	0.00981920416631636	POLD1	1
magenta	C3	R-HSA-110314	Recognition of DNA damage by PCNA-containing replication complex	1/10	30/10867	0.0272772311883646	0.0411194082093257	0.0111423096763155	POLD1	1
magenta	C3	R-HSA-5656169	Termination of translesion DNA synthesis	1/10	32/10867	0.0290716739569782	0.0425541894152869	0.0115310987472377	POLD1	1
magenta	C3	R-HSA-69190	DNA strand elongation	1/10	32/10867	0.0290716739569782	0.0425541894152869	0.0115310987472377	POLD1	1
magenta	C3	R-HSA-174417	Telomere C-strand (Lagging Strand) Synthesis	1/10	34/10867	0.03086313688669	0.0439038989514885	0.0118968355678864	POLD1	1
magenta	C3	R-HSA-9675135	Diseases of DNA repair	1/10	34/10867	0.03086313688669	0.0439038989514885	0.0118968355678864	OGG1	1
magenta	C3	R-HSA-110313	Translesion synthesis by Y family DNA polymerases bypasses lesions on DNA template	1/10	39/10867	0.0353287862721908	0.0495584362984899	0.0134290708052187	POLD1	1
magenta	C4	R-HSA-174084	Autodegradation of Cdh1 by Cdh1:APC/C	4/4	64/10867	1.09406517070374e-09	4.136154974211e-08	3.06608967695404e-10	PSMC6/PSMC4/ANAPC7/PSMB3	4
magenta	C4	R-HSA-174154	APC/C:Cdc20 mediated degradation of Securin	4/4	68/10867	1.40230393348752e-09	4.136154974211e-08	3.06608967695404e-10	PSMC6/PSMC4/ANAPC7/PSMB3	4
magenta	C4	R-HSA-174184	Cdc20:Phospho-APC/C mediated degradation of Cyclin A	4/4	73/10867	1.87418686533497e-09	4.136154974211e-08	3.06608967695404e-10	PSMC6/PSMC4/ANAPC7/PSMB3	4
magenta	C4	R-HSA-69017	CDK-mediated phosphorylation and removal of Cdc6	4/4	73/10867	1.87418686533497e-09	4.136154974211e-08	3.06608967695404e-10	PSMC6/PSMC4/ANAPC7/PSMB3	4
magenta	C4	R-HSA-174178	APC/C:Cdh1 mediated degradation of Cdc20 and other APC/C:Cdh1 targeted proteins in late mitosis/early G1	4/4	74/10867	1.98128325763982e-09	4.136154974211e-08	3.06608967695404e-10	PSMC6/PSMC4/ANAPC7/PSMB3	4
magenta	C4	R-HSA-179419	APC:Cdc20 mediated degradation of cell cycle proteins prior to satisfation of the cell cycle checkpoint	4/4	74/10867	1.98128325763982e-09	4.136154974211e-08	3.06608967695404e-10	PSMC6/PSMC4/ANAPC7/PSMB3	4
magenta	C4	R-HSA-176409	APC/C:Cdc20 mediated degradation of mitotic proteins	4/4	76/10867	2.20917734126507e-09	4.136154974211e-08	3.06608967695404e-10	PSMC6/PSMC4/ANAPC7/PSMB3	4
magenta	C4	R-HSA-176814	Activation of APC/C and APC/C:Cdc20 mediated degradation of mitotic proteins	4/4	77/10867	2.33022815448507e-09	4.136154974211e-08	3.06608967695404e-10	PSMC6/PSMC4/ANAPC7/PSMB3	4
magenta	C4	R-HSA-176408	Regulation of APC/C activators between G1/S and early anaphase	4/4	81/10867	2.86482332840183e-09	4.52005458481178e-08	3.35067055953431e-10	PSMC6/PSMC4/ANAPC7/PSMB3	4
magenta	C4	R-HSA-174143	APC/C-mediated degradation of cell cycle proteins	4/4	88/10867	4.01532262929721e-09	5.18341648509276e-08	3.84241399932747e-10	PSMC6/PSMC4/ANAPC7/PSMB3	4
magenta	C4	R-HSA-453276	Regulation of mitotic cell cycle	4/4	88/10867	4.01532262929721e-09	5.18341648509276e-08	3.84241399932747e-10	PSMC6/PSMC4/ANAPC7/PSMB3	4
magenta	C4	R-HSA-69052	Switching of origins to a post-replicative state	4/4	91/10867	4.60211773781944e-09	5.44583932308633e-08	4.03694538405214e-10	PSMC6/PSMC4/ANAPC7/PSMB3	4
magenta	C4	R-HSA-69239	Synthesis of DNA	4/4	120/10867	1.41448133535227e-08	1.54504884323094e-07	1.14532901647957e-09	PSMC6/PSMC4/ANAPC7/PSMB3	4
magenta	C4	R-HSA-69306	DNA Replication	4/4	128/10867	1.83694178581935e-08	1.86318381133105e-07	1.38115923745815e-09	PSMC6/PSMC4/ANAPC7/PSMB3	4
magenta	C4	R-HSA-69242	S Phase	4/4	162/10867	4.76057204698205e-08	4.50667487114301e-07	3.34075231367161e-09	PSMC6/PSMC4/ANAPC7/PSMB3	4
magenta	C4	R-HSA-2467813	Separation of Sister Chromatids	4/4	191/10867	9.25140654964681e-08	8.21062331281155e-07	6.08645167739922e-09	PSMC6/PSMC4/ANAPC7/PSMB3	4
magenta	C4	R-HSA-68882	Mitotic Anaphase	4/4	236/10867	2.16946570076228e-07	1.74084880051153e-06	1.29047353633175e-08	PSMC6/PSMC4/ANAPC7/PSMB3	4
magenta	C4	R-HSA-2555396	Mitotic Metaphase and Anaphase	4/4	237/10867	2.2067097471273e-07	1.74084880051153e-06	1.29047353633175e-08	PSMC6/PSMC4/ANAPC7/PSMB3	4
magenta	C4	R-HSA-1236978	Cross-presentation of soluble exogenous antigens (endosomes)	3/4	49/10867	3.43561679363547e-07	1.82174875996563e-06	1.35044385468171e-08	PSMC6/PSMC4/PSMB3	3
magenta	C4	R-HSA-211733	Regulation of activated PAK-2p34 by proteasome mediated degradation	3/4	50/10867	3.6546583606913e-07	1.82174875996563e-06	1.35044385468171e-08	PSMC6/PSMC4/PSMB3	3
magenta	C4	R-HSA-350562	Regulation of ornithine decarboxylase (ODC)	3/4	51/10867	3.88280556621615e-07	1.82174875996563e-06	1.35044385468171e-08	PSMC6/PSMC4/PSMB3	3
magenta	C4	R-HSA-180534	Vpu mediated degradation of CD4	3/4	52/10867	4.12024294812828e-07	1.82174875996563e-06	1.35044385468171e-08	PSMC6/PSMC4/PSMB3	3
magenta	C4	R-HSA-349425	Autodegradation of the E3 ubiquitin ligase COP1	3/4	52/10867	4.12024294812828e-07	1.82174875996563e-06	1.35044385468171e-08	PSMC6/PSMC4/PSMB3	3
magenta	C4	R-HSA-69601	Ubiquitin Mediated Degradation of Phosphorylated Cdc25A	3/4	52/10867	4.12024294812828e-07	1.82174875996563e-06	1.35044385468171e-08	PSMC6/PSMC4/PSMB3	3
magenta	C4	R-HSA-69610	p53-Independent DNA Damage Response	3/4	52/10867	4.12024294812828e-07	1.82174875996563e-06	1.35044385468171e-08	PSMC6/PSMC4/PSMB3	3
magenta	C4	R-HSA-69613	p53-Independent G1/S DNA damage checkpoint	3/4	52/10867	4.12024294812828e-07	1.82174875996563e-06	1.35044385468171e-08	PSMC6/PSMC4/PSMB3	3
magenta	C4	R-HSA-75815	Ubiquitin-dependent degradation of Cyclin D	3/4	52/10867	4.12024294812828e-07	1.82174875996563e-06	1.35044385468171e-08	PSMC6/PSMC4/PSMB3	3
magenta	C4	R-HSA-169911	Regulation of Apoptosis	3/4	53/10867	4.36715499268839e-07	1.82174875996563e-06	1.35044385468171e-08	PSMC6/PSMC4/PSMB3	3
magenta	C4	R-HSA-180585	Vif-mediated degradation of APOBEC3G	3/4	54/10867	4.62372613449971e-07	1.82174875996563e-06	1.35044385468171e-08	PSMC6/PSMC4/PSMB3	3
magenta	C4	R-HSA-8854050	FBXL7 down-regulates AURKA during mitotic entry and in early mitosis	3/4	54/10867	4.62372613449971e-07	1.82174875996563e-06	1.35044385468171e-08	PSMC6/PSMC4/PSMB3	3
magenta	C4	R-HSA-9604323	Negative regulation of NOTCH4 signaling	3/4	54/10867	4.62372613449971e-07	1.82174875996563e-06	1.35044385468171e-08	PSMC6/PSMC4/PSMB3	3
magenta	C4	R-HSA-174113	SCF-beta-TrCP mediated degradation of Emi1	3/4	55/10867	4.89014075650784e-07	1.82174875996563e-06	1.35044385468171e-08	PSMC6/PSMC4/PSMB3	3
magenta	C4	R-HSA-4641257	Degradation of AXIN	3/4	55/10867	4.89014075650784e-07	1.82174875996563e-06	1.35044385468171e-08	PSMC6/PSMC4/PSMB3	3
magenta	C4	R-HSA-8941858	Regulation of RUNX3 expression and activity	3/4	55/10867	4.89014075650784e-07	1.82174875996563e-06	1.35044385468171e-08	PSMC6/PSMC4/PSMB3	3
magenta	C4	R-HSA-450408	AUF1 (hnRNP D0) binds and destabilizes mRNA	3/4	56/10867	5.16658319000091e-07	1.82174875996563e-06	1.35044385468171e-08	PSMC6/PSMC4/PSMB3	3
magenta	C4	R-HSA-5362768	Hh mutants are degraded by ERAD	3/4	56/10867	5.16658319000091e-07	1.82174875996563e-06	1.35044385468171e-08	PSMC6/PSMC4/PSMB3	3
magenta	C4	R-HSA-69620	Cell Cycle Checkpoints	4/4	294/10867	5.2516035816591e-07	1.82174875996563e-06	1.35044385468171e-08	PSMC6/PSMC4/ANAPC7/PSMB3	4
magenta	C4	R-HSA-4641258	Degradation of DVL	3/4	57/10867	5.45323771460954e-07	1.82174875996563e-06	1.35044385468171e-08	PSMC6/PSMC4/PSMB3	3
magenta	C4	R-HSA-69541	Stabilization of p53	3/4	57/10867	5.45323771460954e-07	1.82174875996563e-06	1.35044385468171e-08	PSMC6/PSMC4/PSMB3	3
magenta	C4	R-HSA-8932339	ROS sensing by NFE2L2	3/4	57/10867	5.45323771460954e-07	1.82174875996563e-06	1.35044385468171e-08	PSMC6/PSMC4/PSMB3	3
magenta	C4	R-HSA-351202	Metabolism of polyamines	3/4	59/10867	6.05791989740818e-07	1.82174875996563e-06	1.35044385468171e-08	PSMC6/PSMC4/PSMB3	3
magenta	C4	R-HSA-5387390	Hh mutants abrogate ligand secretion	3/4	59/10867	6.05791989740818e-07	1.82174875996563e-06	1.35044385468171e-08	PSMC6/PSMC4/PSMB3	3
magenta	C4	R-HSA-5676590	NIK-->noncanonical NF-kB signaling	3/4	59/10867	6.05791989740818e-07	1.82174875996563e-06	1.35044385468171e-08	PSMC6/PSMC4/PSMB3	3
magenta	C4	R-HSA-68827	CDT1 association with the CDC6:ORC:origin complex	3/4	59/10867	6.05791989740818e-07	1.82174875996563e-06	1.35044385468171e-08	PSMC6/PSMC4/PSMB3	3
magenta	C4	R-HSA-187577	SCF(Skp2)-mediated degradation of p27/p21	3/4	60/10867	6.37631585657173e-07	1.82174875996563e-06	1.35044385468171e-08	PSMC6/PSMC4/PSMB3	3
magenta	C4	R-HSA-5607761	Dectin-1 mediated noncanonical NF-kB signaling	3/4	60/10867	6.37631585657173e-07	1.82174875996563e-06	1.35044385468171e-08	PSMC6/PSMC4/PSMB3	3
magenta	C4	R-HSA-5610780	Degradation of GLI1 by the proteasome	3/4	60/10867	6.37631585657173e-07	1.82174875996563e-06	1.35044385468171e-08	PSMC6/PSMC4/PSMB3	3
magenta	C4	R-HSA-5610783	Degradation of GLI2 by the proteasome	3/4	60/10867	6.37631585657173e-07	1.82174875996563e-06	1.35044385468171e-08	PSMC6/PSMC4/PSMB3	3
magenta	C4	R-HSA-5610785	GLI3 is processed to GLI3R by the proteasome	3/4	60/10867	6.37631585657173e-07	1.82174875996563e-06	1.35044385468171e-08	PSMC6/PSMC4/PSMB3	3
magenta	C4	R-HSA-983168	Antigen processing: Ubiquitination & Proteasome degradation	4/4	309/10867	6.41460830973813e-07	1.82174875996563e-06	1.35044385468171e-08	PSMC6/PSMC4/ANAPC7/PSMB3	4
magenta	C4	R-HSA-5678895	Defective CFTR causes cystic fibrosis	3/4	61/10867	6.70566050879789e-07	1.86706625931236e-06	1.38403725671783e-08	PSMC6/PSMC4/PSMB3	3
magenta	C4	R-HSA-4608870	Asymmetric localization of PCP proteins	3/4	64/10867	7.76122657899394e-07	2.1194118734945e-06	1.57109849777205e-08	PSMC6/PSMC4/PSMB3	3
magenta	C4	R-HSA-5358346	Hedgehog ligand biogenesis	3/4	65/10867	8.13620570032471e-07	2.12328691384169e-06	1.57397102582779e-08	PSMC6/PSMC4/PSMB3	3
magenta	C4	R-HSA-9707587	Regulation of HMOX1 expression and activity	3/4	65/10867	8.13620570032471e-07	2.12328691384169e-06	1.57397102582779e-08	PSMC6/PSMC4/PSMB3	3
magenta	C4	R-HSA-1234176	Oxygen-dependent proline hydroxylation of Hypoxia-inducible Factor Alpha	3/4	66/10867	8.5230531048575e-07	2.12328691384169e-06	1.57397102582779e-08	PSMC6/PSMC4/PSMB3	3
magenta	C4	R-HSA-69563	p53-Dependent G1 DNA Damage Response	3/4	66/10867	8.5230531048575e-07	2.12328691384169e-06	1.57397102582779e-08	PSMC6/PSMC4/PSMB3	3
magenta	C4	R-HSA-69580	p53-Dependent G1/S DNA damage checkpoint	3/4	66/10867	8.5230531048575e-07	2.12328691384169e-06	1.57397102582779e-08	PSMC6/PSMC4/PSMB3	3
magenta	C4	R-HSA-1169091	Activation of NF-kappaB in B cells	3/4	67/10867	8.92195255564765e-07	2.17262043032981e-06	1.61054146058548e-08	PSMC6/PSMC4/PSMB3	3
magenta	C4	R-HSA-5658442	Regulation of RAS by GAPs	3/4	68/10867	9.33308776409285e-07	2.17262043032981e-06	1.61054146058548e-08	PSMC6/PSMC4/PSMB3	3
magenta	C4	R-HSA-68867	Assembly of the pre-replicative complex	3/4	68/10867	9.33308776409285e-07	2.17262043032981e-06	1.61054146058548e-08	PSMC6/PSMC4/PSMB3	3
magenta	C4	R-HSA-69615	G1/S DNA Damage Checkpoints	3/4	68/10867	9.33308776409285e-07	2.17262043032981e-06	1.61054146058548e-08	PSMC6/PSMC4/PSMB3	3
magenta	C4	R-HSA-8948751	Regulation of PTEN stability and activity	3/4	69/10867	9.75664238993338e-07	2.23458583769442e-06	1.65647578776458e-08	PSMC6/PSMC4/PSMB3	3
magenta	C4	R-HSA-68949	Orc1 removal from chromatin	3/4	71/10867	1.06417442744735e-06	2.39861537615118e-06	1.77806921879257e-08	PSMC6/PSMC4/PSMB3	3
magenta	C4	R-HSA-8939902	Regulation of RUNX2 expression and activity	3/4	73/10867	1.15787264540394e-06	2.56902993199e-06	1.90439579836175e-08	PSMC6/PSMC4/PSMB3	3
magenta	C4	R-HSA-1234174	Cellular response to hypoxia	3/4	75/10867	1.25690563468817e-06	2.74585538654955e-06	2.03547471204563e-08	PSMC6/PSMC4/PSMB3	3
magenta	C4	R-HSA-8852276	The role of GTSE1 in G2/M progression after G2 checkpoint	3/4	77/10867	1.36142005447308e-06	2.92911587477541e-06	2.17132385083425e-08	PSMC6/PSMC4/PSMB3	3
magenta	C4	R-HSA-5619084	ABC transporter disorders	3/4	78/10867	1.41577860919467e-06	2.97860312895935e-06	2.20800824978454e-08	PSMC6/PSMC4/PSMB3	3
magenta	C4	R-HSA-983169	Class I MHC mediated antigen processing & presentation	4/4	377/10867	1.42637332936081e-06	2.97860312895935e-06	2.20800824978454e-08	PSMC6/PSMC4/ANAPC7/PSMB3	4
magenta	C4	R-HSA-2871837	FCERI mediated NF-kB activation	3/4	82/10867	1.6476490673931e-06	3.32497327845122e-06	2.46476892398163e-08	PSMC6/PSMC4/PSMB3	3
magenta	C4	R-HSA-9013694	Signaling by NOTCH4	3/4	82/10867	1.6476490673931e-06	3.32497327845122e-06	2.46476892398163e-08	PSMC6/PSMC4/PSMB3	3
magenta	C4	R-HSA-1168372	Downstream signaling events of B Cell Receptor (BCR)	3/4	83/10867	1.70931724878126e-06	3.32497327845122e-06	2.46476892398163e-08	PSMC6/PSMC4/PSMB3	3
magenta	C4	R-HSA-195253	Degradation of beta-catenin by the destruction complex	3/4	83/10867	1.70931724878126e-06	3.32497327845122e-06	2.46476892398163e-08	PSMC6/PSMC4/PSMB3	3
magenta	C4	R-HSA-69202	Cyclin E associated events during G1/S transition	3/4	83/10867	1.70931724878126e-06	3.32497327845122e-06	2.46476892398163e-08	PSMC6/PSMC4/PSMB3	3
magenta	C4	R-HSA-5632684	Hedgehog 'on' state	3/4	85/10867	1.83722232925809e-06	3.43270487835064e-06	2.5446292649004e-08	PSMC6/PSMC4/PSMB3	3
magenta	C4	R-HSA-69002	DNA Replication Pre-Initiation	3/4	85/10867	1.83722232925809e-06	3.43270487835064e-06	2.5446292649004e-08	PSMC6/PSMC4/PSMB3	3
magenta	C4	R-HSA-69656	Cyclin A:Cdk2-associated events at S phase entry	3/4	85/10867	1.83722232925809e-06	3.43270487835064e-06	2.5446292649004e-08	PSMC6/PSMC4/PSMB3	3
magenta	C4	R-HSA-450531	Regulation of mRNA stability by proteins that bind AU-rich elements	3/4	88/10867	2.04077591656787e-06	3.76350883315113e-06	2.78985087705792e-08	PSMC6/PSMC4/PSMB3	3
magenta	C4	R-HSA-5687128	MAPK6/MAPK4 signaling	3/4	89/10867	2.11181911322762e-06	3.8445937702349e-06	2.84995831744618e-08	PSMC6/PSMC4/PSMB3	3
magenta	C4	R-HSA-68886	M Phase	4/4	418/10867	2.15901126695181e-06	3.87746752023156e-06	2.87432729446372e-08	PSMC6/PSMC4/ANAPC7/PSMB3	4
magenta	C4	R-HSA-1236974	ER-Phagosome pathway	3/4	90/10867	2.18448874379243e-06	3.87746752023156e-06	2.87432729446372e-08	PSMC6/PSMC4/PSMB3	3
magenta	C4	R-HSA-4086400	PCP/CE pathway	3/4	92/10867	2.33478031078127e-06	4.09307165593753e-06	3.03415245065792e-08	PSMC6/PSMC4/PSMB3	3
magenta	C4	R-HSA-8878159	Transcriptional regulation by RUNX3	3/4	96/10867	2.65568340792221e-06	4.5988663893287e-06	3.40909294983596e-08	PSMC6/PSMC4/PSMB3	3
magenta	C4	R-HSA-202424	Downstream TCR signaling	3/4	98/10867	2.82658660337938e-06	4.83584695999845e-06	3.58476424017676e-08	PSMC6/PSMC4/PSMB3	3
magenta	C4	R-HSA-5607764	CLEC7A (Dectin-1) signaling	3/4	101/10867	3.09641578987777e-06	5.23441716860289e-06	3.88022028806738e-08	PSMC6/PSMC4/PSMB3	3
magenta	C4	R-HSA-5668541	TNFR2 non-canonical NF-kB pathway	3/4	102/10867	3.19002483143939e-06	5.26725030307434e-06	3.90455915720856e-08	PSMC6/PSMC4/PSMB3	3
magenta	C4	R-HSA-5689603	UCH proteinases	3/4	102/10867	3.19002483143939e-06	5.26725030307434e-06	3.90455915720856e-08	PSMC6/PSMC4/PSMB3	3
magenta	C4	R-HSA-382556	ABC-family proteins mediated transport	3/4	103/10867	3.28549718423427e-06	5.3015977291053e-06	3.93002055530415e-08	PSMC6/PSMC4/PSMB3	3
magenta	C4	R-HSA-9020702	Interleukin-1 signaling	3/4	103/10867	3.28549718423427e-06	5.3015977291053e-06	3.93002055530415e-08	PSMC6/PSMC4/PSMB3	3
magenta	C4	R-HSA-1236975	Antigen processing-Cross presentation	3/4	105/10867	3.48210455904862e-06	5.55571738634723e-06	4.118396876462e-08	PSMC6/PSMC4/PSMB3	3
magenta	C4	R-HSA-983705	Signaling by the B Cell Receptor (BCR)	3/4	112/10867	4.23159621367521e-06	6.67651847046533e-06	4.94923533763182e-08	PSMC6/PSMC4/PSMB3	3
magenta	C4	R-HSA-5610787	Hedgehog 'off' state	3/4	113/10867	4.34670101094986e-06	6.7827642148888e-06	5.02799422897613e-08	PSMC6/PSMC4/PSMB3	3
magenta	C4	R-HSA-202403	TCR signaling	3/4	120/10867	5.21121521028713e-06	8.04339738979101e-06	5.96248879895553e-08	PSMC6/PSMC4/PSMB3	3
magenta	C4	R-HSA-8878166	Transcriptional regulation by RUNX2	3/4	121/10867	5.3433318241915e-06	8.15863568855045e-06	6.04791377950367e-08	PSMC6/PSMC4/PSMB3	3
magenta	C4	R-HSA-9707564	Cytoprotection by HMOX1	3/4	124/10867	5.75300168585294e-06	8.69070467437358e-06	6.44233111517686e-08	PSMC6/PSMC4/PSMB3	3
magenta	C4	R-HSA-162909	Host Interactions of HIV factors	3/4	130/10867	6.63390828498088e-06	9.81265600486755e-06	7.27402224230359e-08	PSMC6/PSMC4/PSMB3	3
magenta	C4	R-HSA-8939236	RUNX1 regulates transcription of genes involved in differentiation of HSCs	3/4	130/10867	6.63390828498088e-06	9.81265600486755e-06	7.27402224230359e-08	PSMC6/PSMC4/PSMB3	3
magenta	C4	R-HSA-69206	G1/S Transition	3/4	131/10867	6.78891765674717e-06	9.93841553874328e-06	7.36724650759324e-08	PSMC6/PSMC4/PSMB3	3
magenta	C4	R-HSA-2454202	Fc epsilon receptor (FCERI) signaling	3/4	134/10867	7.26834941201252e-06	1.05316899643447e-05	7.80703481419175e-08	PSMC6/PSMC4/PSMB3	3
magenta	C4	R-HSA-6807070	PTEN Regulation	3/4	140/10867	8.29365143925155e-06	1.18959444886234e-05	8.81834283811967e-08	PSMC6/PSMC4/PSMB3	3
magenta	C4	R-HSA-446652	Interleukin-1 family signaling	3/4	141/10867	8.47335762203785e-06	1.20321678232937e-05	8.91932381267142e-08	PSMC6/PSMC4/PSMB3	3
magenta	C4	R-HSA-5621481	C-type lectin receptors (CLRs)	3/4	142/10867	8.65563250996836e-06	1.21693051130248e-05	9.02098229282789e-08	PSMC6/PSMC4/PSMB3	3
magenta	C4	R-HSA-3858494	Beta-catenin independent WNT signaling	3/4	146/10867	9.41077870981192e-06	1.31012801646401e-05	9.71184593375844e-08	PSMC6/PSMC4/PSMB3	3
magenta	C4	R-HSA-453279	Mitotic G1 phase and G1/S transition	3/4	149/10867	1.00049904501314e-05	1.36606600376794e-05	1.01265085527646e-07	PSMC6/PSMC4/PSMB3	3
magenta	C4	R-HSA-5358351	Signaling by Hedgehog	3/4	149/10867	1.00049904501314e-05	1.36606600376794e-05	1.01265085527646e-07	PSMC6/PSMC4/PSMB3	3
magenta	C4	R-HSA-9711123	Cellular response to chemical stress	3/4	160/10867	1.23963054717601e-05	1.67645273999041e-05	1.24273739065264e-07	PSMC6/PSMC4/PSMB3	3
magenta	C4	R-HSA-69481	G2/M Checkpoints	3/4	168/10867	1.43552039613618e-05	1.92305562501261e-05	1.42554160490186e-07	PSMC6/PSMC4/PSMB3	3
magenta	C4	R-HSA-9010553	Regulation of expression of SLITs and ROBOs	3/4	171/10867	1.51396652260538e-05	2.00918921691555e-05	1.4893915618351e-07	PSMC6/PSMC4/PSMB3	3
magenta	C4	R-HSA-5619115	Disorders of transmembrane transporters	3/4	176/10867	1.65094576489595e-05	2.17068795014097e-05	1.60910893264713e-07	PSMC6/PSMC4/PSMB3	3
magenta	C4	R-HSA-109581	Apoptosis	3/4	180/10867	1.766269570298e-05	2.30101173378272e-05	1.7057166299353e-07	PSMC6/PSMC4/PSMB3	3
magenta	C4	R-HSA-69275	G2/M Transition	3/4	196/10867	2.28096146619007e-05	2.94451389271809e-05	2.18273824515796e-07	PSMC6/PSMC4/PSMB3	3
magenta	C4	R-HSA-453274	Mitotic G2-G2/M phases	3/4	198/10867	2.35153932733778e-05	3.00827553587356e-05	2.23000410368685e-07	PSMC6/PSMC4/PSMB3	3
magenta	C4	R-HSA-5357801	Programmed Cell Death	3/4	210/10867	2.80561988965574e-05	3.5571252172421e-05	2.63686079854863e-07	PSMC6/PSMC4/PSMB3	3
magenta	C4	R-HSA-376176	Signaling by ROBO receptors	3/4	218/10867	3.13853152777055e-05	3.94399537118069e-05	2.92364371473736e-07	PSMC6/PSMC4/PSMB3	3
magenta	C4	R-HSA-5689880	Ub-specific processing proteases	3/4	220/10867	3.22566257397805e-05	4.01793057460424e-05	2.97845113017364e-07	PSMC6/PSMC4/PSMB3	3
magenta	C4	R-HSA-201681	TCF dependent signaling in response to WNT	3/4	233/10867	3.83138383061203e-05	4.7101154876809e-05	3.49156077663521e-07	PSMC6/PSMC4/PSMB3	3
magenta	C4	R-HSA-162906	HIV Infection	3/4	234/10867	3.88086980323004e-05	4.7101154876809e-05	3.49156077663521e-07	PSMC6/PSMC4/PSMB3	3
magenta	C4	R-HSA-8951664	Neddylation	3/4	234/10867	3.88086980323004e-05	4.7101154876809e-05	3.49156077663521e-07	PSMC6/PSMC4/PSMB3	3
magenta	C4	R-HSA-157118	Signaling by NOTCH	3/4	236/10867	3.98110922607266e-05	4.7908263567993e-05	3.55139092423966e-07	PSMC6/PSMC4/PSMB3	3
magenta	C4	R-HSA-8878171	Transcriptional regulation by RUNX1	3/4	239/10867	4.13466330154433e-05	4.9337999060445e-05	3.65737576430282e-07	PSMC6/PSMC4/PSMB3	3
magenta	C4	R-HSA-1257604	PIP3 activates AKT signaling	3/4	267/10867	5.76104791446658e-05	6.81724003211879e-05	5.05355080216367e-07	PSMC6/PSMC4/PSMB3	3
magenta	C4	R-HSA-5673001	RAF/MAP kinase cascade	3/4	280/10867	6.64159772364071e-05	7.79427170873538e-05	5.77781446162741e-07	PSMC6/PSMC4/PSMB3	3
magenta	C4	R-HSA-5684996	MAPK1/MAPK3 signaling	3/4	286/10867	7.07638305736124e-05	8.23644585364997e-05	6.10559366467752e-07	PSMC6/PSMC4/PSMB3	3
magenta	C4	R-HSA-5688426	Deubiquitination	3/4	298/10867	8.00164760585305e-05	9.23767447179783e-05	6.84779427116222e-07	PSMC6/PSMC4/PSMB3	3
magenta	C4	R-HSA-9006925	Intracellular signaling by second messengers	3/4	309/10867	8.91714406142617e-05	0.000102115681993751	7.56973180087111e-07	PSMC6/PSMC4/PSMB3	3
magenta	C4	R-HSA-5683057	MAPK family signaling cascades	3/4	325/10867	0.000103685677376807	0.000117786929500053	8.7314254633101e-07	PSMC6/PSMC4/PSMB3	3
magenta	C4	R-HSA-195721	Signaling by WNT	3/4	332/10867	0.000110497689479635	0.000124529142111969	9.23121883706222e-07	PSMC6/PSMC4/PSMB3	3
magenta	C4	R-HSA-71291	Metabolism of amino acids and derivatives	3/4	374/10867	0.000157654417068615	0.000176275017509791	1.30670880288948e-06	PSMC6/PSMC4/PSMB3	3
magenta	C4	R-HSA-5663202	Diseases of signal transduction by growth factor receptors and second messengers	3/4	433/10867	0.000243900371828116	0.000270576974996816	2.00575963674438e-06	PSMC6/PSMC4/PSMB3	3
magenta	C4	R-HSA-449147	Signaling by Interleukins	3/4	462/10867	0.000295778966840642	0.000325586149545513	2.41353706112315e-06	PSMC6/PSMC4/PSMB3	3
magenta	C4	R-HSA-176407	Conversion from APC/C:Cdc20 to APC/C:Cdh1 in late anaphase	1/4	20/10867	0.00734244987888488	0.00789869608183071	5.85522318890342e-05	ANAPC7	1
magenta	C4	R-HSA-176412	Phosphorylation of the APC/C	1/4	20/10867	0.00734244987888488	0.00789869608183071	5.85522318890342e-05	ANAPC7	1
magenta	C4	R-HSA-9687136	Aberrant regulation of mitotic exit in cancer due to RB1 defects	1/4	20/10867	0.00734244987888488	0.00789869608183071	5.85522318890342e-05	ANAPC7	1
magenta	C4	R-HSA-141405	Inhibition of the proteolytic activity of APC/C required for the onset of anaphase by mitotic spindle checkpoint components	1/4	21/10867	0.00770850779356025	0.00816871721407131	6.05538711198763e-05	ANAPC7	1
magenta	C4	R-HSA-141430	Inactivation of APC/C via direct inhibition of the APC/C complex	1/4	21/10867	0.00770850779356025	0.00816871721407131	6.05538711198763e-05	ANAPC7	1
magenta	C4	R-HSA-174048	APC/C:Cdc20 mediated degradation of Cyclin B	1/4	24/10867	0.00880607410328849	0.00926268535308863	6.86633458346081e-05	ANAPC7	1
magenta	C4	R-HSA-179409	APC-Cdc20 mediated degradation of Nek2A	1/4	26/10867	0.00953727896789558	0.00995804127530274	7.38179486679225e-05	ANAPC7	1
magenta	C4	R-HSA-9687139	Aberrant regulation of mitotic cell cycle due to RB1 defects	1/4	36/10867	0.0131872367874202	0.0136685228015596	0.000101323371397773	ANAPC7	1
magenta	C4	R-HSA-9675126	Diseases of mitotic cell cycle	1/4	38/10867	0.0139160160953656	0.0143193788807386	0.000106148101413926	ANAPC7	1
magenta	C4	R-HSA-8853884	Transcriptional Regulation by VENTX	1/4	39/10867	0.0142802543385663	0.0145884612667368	0.000108142781814209	ANAPC7	1
magenta	C4	R-HSA-2559582	Senescence-Associated Secretory Phenotype (SASP)	1/4	112/10867	0.0405982793378156	0.0411782547569272	0.000305250220585079	ANAPC7	1
magenta	C4	R-HSA-69618	Mitotic Spindle Checkpoint	1/4	113/10867	0.0409551000614463	0.0412455617640098	0.000305749160593104	ANAPC7	1
magenta	C5	R-HSA-611105	Respiratory electron transport	3/4	103/10867	3.28549718423427e-06	8.96539530119914e-05	1.95253618174936e-05	UQCRH/COX5A/CYCS	3
magenta	C5	R-HSA-163200	Respiratory electron transport, ATP synthesis by chemiosmotic coupling, and heat production by uncoupling proteins.	3/4	127/10867	6.1830312422063e-06	8.96539530119914e-05	1.95253618174936e-05	UQCRH/COX5A/CYCS	3
magenta	C5	R-HSA-1428517	The citric acid (TCA) cycle and respiratory electron transport	3/4	178/10867	1.70796153546333e-05	0.000165102948428122	3.59570849571228e-05	UQCRH/COX5A/CYCS	3
magenta	C5	R-HSA-5628897	TP53 Regulates Metabolic Genes	2/4	87/10867	0.000376226100032533	0.00272763922523586	0.000594041210577683	COX5A/CYCS	2
magenta	C5	R-HSA-9707564	Cytoprotection by HMOX1	2/4	124/10867	0.000763440140368714	0.00442795281413854	0.000964345440465744	COX5A/CYCS	2
magenta	C5	R-HSA-9711123	Cellular response to chemical stress	2/4	160/10867	0.00126774548691813	0.00612743652010428	0.00133446893359803	COX5A/CYCS	2
magenta	C5	R-HSA-111458	Formation of apoptosome	1/4	11/10867	0.00404336924759841	0.0146572135225442	0.00319213361652506	CYCS	1
magenta	C5	R-HSA-9627069	Regulation of the apoptosome activity	1/4	11/10867	0.00404336924759841	0.0146572135225442	0.00319213361652506	CYCS	1
magenta	C5	R-HSA-111461	Cytochrome c-mediated apoptotic response	1/4	13/10867	0.0047772078653715	0.0153932253439748	0.00335242657219053	CYCS	1
magenta	C5	R-HSA-3700989	Transcriptional Regulation by TP53	2/4	365/10867	0.00645399358089886	0.0187165813846067	0.00407620647214665	COX5A/CYCS	2
magenta	C5	R-HSA-111471	Apoptotic factor-mediated response	1/4	20/10867	0.00734244987888488	0.0193573678625147	0.00421576069601046	CYCS	1
magenta	C5	R-HSA-210991	Basigin interactions	1/4	25/10867	0.00917172712400105	0.0221650072163359	0.00482722480210582	ATP1B2	1
magenta	C5	R-HSA-5620971	Pyroptosis	1/4	28/10867	0.0102680791998907	0.0229057151382177	0.00498854050197119	CYCS	1
magenta	C5	R-HSA-3299685	Detoxification of Reactive Oxygen Species	1/4	37/10867	0.0135516769178653	0.0280713307584353	0.00611353845918735	CYCS	1
magenta	C5	R-HSA-109606	Intrinsic Pathway for Apoptosis	1/4	55/10867	0.0200943543725868	0.0317768327199339	0.0069205443310201	CYCS	1
magenta	C5	R-HSA-2151201	Transcriptional activation of mitochondrial biogenesis	1/4	56/10867	0.0204568795836958	0.0317768327199339	0.0069205443310201	CYCS	1
magenta	C5	R-HSA-5578775	Ion homeostasis	1/4	56/10867	0.0204568795836958	0.0317768327199339	0.0069205443310201	ATP1B2	1
magenta	C5	R-HSA-5218859	Regulated Necrosis	1/4	57/10867	0.0208193041958188	0.0317768327199339	0.0069205443310201	CYCS	1
magenta	C5	R-HSA-936837	Ion transport by P-type ATPases	1/4	57/10867	0.0208193041958188	0.0317768327199339	0.0069205443310201	ATP1B2	1
magenta	C5	R-HSA-9679191	Potential therapeutics for SARS	1/4	81/10867	0.0294873635570974	0.0427566771577912	0.00931179901803074	ATP1B2	1
magenta	C5	R-HSA-1592230	Mitochondrial biogenesis	1/4	95/10867	0.0345170793394267	0.0476664428973036	0.0103810764930607	CYCS	1
magenta	C6	R-HSA-72702	Ribosomal scanning and start codon recognition	4/4	58/10867	7.30558016000723e-10	1.68028343680166e-08	1.538016875791e-09	EIF4E/EIF3J/EIF5/EIF3M	4
magenta	C6	R-HSA-72706	GTP hydrolysis and joining of the 60S ribosomal subunit	4/4	112/10867	1.06945207932157e-08	7.86215875566637e-08	7.19648398687997e-09	EIF4E/EIF3J/EIF5/EIF3M	4
magenta	C6	R-HSA-72613	Eukaryotic Translation Initiation	4/4	119/10867	1.3673319575072e-08	7.86215875566637e-08	7.19648398687997e-09	EIF4E/EIF3J/EIF5/EIF3M	4
magenta	C6	R-HSA-72737	Cap-dependent Translation Initiation	4/4	119/10867	1.3673319575072e-08	7.86215875566637e-08	7.19648398687997e-09	EIF4E/EIF3J/EIF5/EIF3M	4
magenta	C6	R-HSA-72766	Translation	4/4	291/10867	5.03944212612261e-07	1.99045939486269e-06	1.82193079621299e-07	EIF4E/EIF3J/EIF5/EIF3M	4
magenta	C6	R-HSA-72649	Translation initiation complex formation	3/4	58/10867	5.75028855830678e-07	1.99045939486269e-06	1.82193079621299e-07	EIF4E/EIF3J/EIF3M	3
magenta	C6	R-HSA-72662	Activation of the mRNA upon binding of the cap-binding complex and eIFs, and subsequent binding to 43S	3/4	59/10867	6.05791989740818e-07	1.99045939486269e-06	1.82193079621299e-07	EIF4E/EIF3J/EIF3M	3
magenta	C6	R-HSA-156827	L13a-mediated translational silencing of Ceruloplasmin expression	3/4	111/10867	4.11853634690159e-06	1.18407919973421e-05	1.08382535444779e-06	EIF4E/EIF3J/EIF3M	3
magenta	C6	R-HSA-72695	Formation of the ternary complex, and subsequently, the 43S complex	2/4	51/10867	0.000128794416694702	0.000329141287108683	3.01273489344332e-05	EIF3J/EIF3M	2
magenta	C6	R-HSA-72689	Formation of a pool of free 40S subunits	2/4	101/10867	0.000506993886516114	0.00116608593898706	0.000106735555056024	EIF3J/EIF3M	2
magenta	C6	R-HSA-166208	mTORC1-mediated signalling	1/4	24/10867	0.00880607410328849	0.0168783086979696	0.00154492528127868	EIF4E	1
magenta	C6	R-HSA-429947	Deadenylation of mRNA	1/4	24/10867	0.00880607410328849	0.0168783086979696	0.00154492528127868	EIF4E	1
magenta	C6	R-HSA-159227	Transport of the SLBP independent Mature mRNA	1/4	34/10867	0.0124580535931078	0.0207979037601308	0.00190369828468017	EIF4E	1
magenta	C6	R-HSA-159230	Transport of the SLBP Dependant Mature mRNA	1/4	35/10867	0.0128226956853839	0.0207979037601308	0.00190369828468017	EIF4E	1
magenta	C6	R-HSA-159231	Transport of Mature mRNA Derived from an Intronless Transcript	1/4	41/10867	0.015008428096639	0.0207979037601308	0.00190369828468017	EIF4E	1
magenta	C6	R-HSA-165159	MTOR signalling	1/4	41/10867	0.015008428096639	0.0207979037601308	0.00190369828468017	EIF4E	1
magenta	C6	R-HSA-159234	Transport of Mature mRNAs Derived from Intronless Transcripts	1/4	42/10867	0.0153723636487924	0.0207979037601308	0.00190369828468017	EIF4E	1
magenta	C6	R-HSA-429914	Deadenylation-dependent mRNA decay	1/4	55/10867	0.0200943543725868	0.0256761194760831	0.00235021688568266	EIF4E	1
magenta	C6	R-HSA-1169408	ISG15 antiviral mechanism	1/4	72/10867	0.0262436141515999	0.0317685855519367	0.0029078796843878	EIF4E	1
magenta	C6	R-HSA-1169410	Antiviral mechanism by IFN-stimulated genes	1/4	80/10867	0.0291273477409264	0.0334779350627702	0.00306434188217576	EIF4E	1
magenta	C6	R-HSA-72202	Transport of Mature Transcript to Cytoplasm	1/4	84/10867	0.0305668102747032	0.0334779350627702	0.00306434188217576	EIF4E	1
magenta	C7	R-HSA-380259	Loss of Nlp from mitotic centrosomes	4/8	70/10867	1.08384566688914e-07	2.43103956541245e-06	1.21443546532647e-06	CEP76/DYNC1I2/NEDD1/PCNT	4
magenta	C7	R-HSA-380284	Loss of proteins required for interphase microtubule organization from the centrosome	4/8	70/10867	1.08384566688914e-07	2.43103956541245e-06	1.21443546532647e-06	CEP76/DYNC1I2/NEDD1/PCNT	4
magenta	C7	R-HSA-8854518	AURKA Activation by TPX2	4/8	73/10867	1.28547260163853e-07	2.43103956541245e-06	1.21443546532647e-06	CEP76/DYNC1I2/NEDD1/PCNT	4
magenta	C7	R-HSA-380270	Recruitment of mitotic centrosome proteins and complexes	4/8	82/10867	2.06020302153597e-07	2.43103956541245e-06	1.21443546532647e-06	CEP76/DYNC1I2/NEDD1/PCNT	4
magenta	C7	R-HSA-380287	Centrosome maturation	4/8	82/10867	2.06020302153597e-07	2.43103956541245e-06	1.21443546532647e-06	CEP76/DYNC1I2/NEDD1/PCNT	4
magenta	C7	R-HSA-2565942	Regulation of PLK1 Activity at G2/M Transition	4/8	88/10867	2.74183716351254e-07	2.696139877454e-06	1.34686737856756e-06	CEP76/DYNC1I2/NEDD1/PCNT	4
magenta	C7	R-HSA-380320	Recruitment of NuMA to mitotic centrosomes	4/8	94/10867	3.57923625713121e-07	3.01678484529631e-06	1.50704684510788e-06	CEP76/DYNC1I2/NEDD1/PCNT	4
magenta	C7	R-HSA-5620912	Anchoring of the basal body to the plasma membrane	4/8	98/10867	4.23475365074093e-07	3.12313081742143e-06	1.56017239764139e-06	CEP76/DYNC1I2/NEDD1/PCNT	4
magenta	C7	R-HSA-1852241	Organelle biogenesis and maintenance	5/8	296/10867	7.59190630223434e-07	4.97691635368695e-06	2.48623832119955e-06	CEP76/DYNC1I2/NEDD1/CRTC2/PCNT	5
magenta	C7	R-HSA-69275	G2/M Transition	4/8	196/10867	6.7893762427866e-06	3.61181754519962e-05	1.804297792428e-05	CEP76/DYNC1I2/NEDD1/PCNT	4
magenta	C7	R-HSA-453274	Mitotic G2-G2/M phases	4/8	198/10867	7.06875848513206e-06	3.61181754519962e-05	1.804297792428e-05	CEP76/DYNC1I2/NEDD1/PCNT	4
magenta	C7	R-HSA-5617833	Cilium Assembly	4/8	201/10867	7.50372027080184e-06	3.61181754519962e-05	1.804297792428e-05	CEP76/DYNC1I2/NEDD1/PCNT	4
magenta	C7	R-HSA-68877	Mitotic Prometaphase	4/8	204/10867	7.95824204874492e-06	3.61181754519962e-05	1.804297792428e-05	CEP76/DYNC1I2/NEDD1/PCNT	4
magenta	C7	R-HSA-68886	M Phase	4/8	418/10867	0.000133556761795112	0.0005628463532794	0.000281172130094972	CEP76/DYNC1I2/NEDD1/PCNT	4
magenta	C7	R-HSA-9646399	Aggrephagy	2/8	43/10867	0.000421829369562029	0.00165919552027731	0.00082885770861311	DYNC1I2/PCNT	2
magenta	C7	R-HSA-6811436	COPI-independent Golgi-to-ER retrograde traffic	2/8	51/10867	0.000593852534595567	0.00218983122132115	0.00109393887951815	DYNC1I2/PLA2G6	2
magenta	C7	R-HSA-9663891	Selective autophagy	2/8	81/10867	0.00149248168460796	0.00517978937599232	0.00258758434483113	DYNC1I2/PCNT	2
magenta	C7	R-HSA-8856688	Golgi-to-ER retrograde transport	2/8	133/10867	0.00396665393118634	0.0128673364487763	0.00642792900206489	DYNC1I2/PLA2G6	2
magenta	C7	R-HSA-1632852	Macroautophagy	2/8	136/10867	0.00414371851740254	0.0128673364487763	0.00642792900206489	DYNC1I2/PCNT	2
magenta	C7	R-HSA-9612973	Autophagy	2/8	151/10867	0.00508369457875713	0.0149968990073335	0.00749176043185262	DYNC1I2/PCNT	2
magenta	C7	R-HSA-6811442	Intra-Golgi and retrograde Golgi-to-ER traffic	2/8	202/10867	0.00894275554502207	0.0251248846264906	0.0125512358526626	DYNC1I2/PLA2G6	2
magenta	C7	R-HSA-9603798	Class I peroxisomal membrane protein import	1/8	20/10867	0.0146336649452713	0.0392448287168639	0.0196049099745261	ACBD5	1
magenta	C7	R-HSA-9613829	Chaperone Mediated Autophagy	1/8	22/10867	0.0160866725716677	0.0412658122490607	0.0206145003206726	PCNT	1
magenta	C7	R-HSA-2029485	Role of phospholipids in phagocytosis	1/8	25/10867	0.0182626688329373	0.0448957275476374	0.0224278389176422	PLA2G6	1
magenta	C7	R-HSA-1482788	Acyl chain remodelling of PC	1/8	28/10867	0.0204344531016273	0.0478117922776541	0.0238845706293366	PLA2G6	1
magenta	C7	R-HSA-390918	Peroxisomal lipid metabolism	1/8	29/10867	0.0211574464013035	0.0478117922776541	0.0238845706293366	ACBD5	1
magenta	C7	R-HSA-1482839	Acyl chain remodelling of PE	1/8	30/10867	0.0218799727372315	0.0478117922776541	0.0238845706293366	PLA2G6	1
magenta	C9	R-HSA-9664407	Parasite infection	3/21	59/10867	0.000188610336108551	0.00816186893690448	0.00590361587320936	NCKAP1/ELMO1/CRK	3
magenta	C9	R-HSA-9664417	Leishmania phagocytosis	3/21	59/10867	0.000188610336108551	0.00816186893690448	0.00590361587320936	NCKAP1/ELMO1/CRK	3
magenta	C9	R-HSA-9664422	FCGR3A-mediated phagocytosis	3/21	59/10867	0.000188610336108551	0.00816186893690448	0.00590361587320936	NCKAP1/ELMO1/CRK	3
magenta	C9	R-HSA-2029482	Regulation of actin dynamics for phagocytic cup formation	3/21	61/10867	0.000208288050828305	0.00816186893690448	0.00590361587320936	NCKAP1/ELMO1/CRK	3
magenta	C9	R-HSA-400253	Circadian Clock	3/21	70/10867	0.000313278404263726	0.00816186893690448	0.00590361587320936	ATF2/RBM4/NCOR1	3
magenta	C9	R-HSA-162594	Early Phase of HIV Life Cycle	2/21	14/10867	0.000319179232169449	0.00816186893690448	0.00590361587320936	PPIA/LIG4	2
magenta	C9	R-HSA-8849471	PTK6 Regulates RHO GTPases, RAS GTPase and MAP kinases	2/21	14/10867	0.000319179232169449	0.00816186893690448	0.00590361587320936	ELMO1/CRK	2
magenta	C9	R-HSA-2029480	Fcgamma receptor (FCGR) dependent phagocytosis	3/21	86/10867	0.000574166716388499	0.0128469802791927	0.00929243501523491	NCKAP1/ELMO1/CRK	3
magenta	C9	R-HSA-4420097	VEGFA-VEGFR2 Pathway	3/21	99/10867	0.000865887153980467	0.0168240886318581	0.0121691437913469	NCKAP1/ELMO1/CRK	3
magenta	C9	R-HSA-162906	HIV Infection	4/21	234/10867	0.000939893219656875	0.0168240886318581	0.0121691437913469	PPIA/ELMO1/LIG4/CHMP5	4
magenta	C9	R-HSA-194138	Signaling by VEGF	3/21	108/10867	0.00111451832149151	0.0181362526860892	0.0131182539276035	NCKAP1/ELMO1/CRK	3
magenta	C9	R-HSA-187037	Signaling by NTRK1 (TRKA)	3/21	115/10867	0.00133622521132271	0.0192681965093528	0.0139370077662475	ATF2/DNM2/CRK	3
magenta	C9	R-HSA-162588	Budding and maturation of HIV virion	2/21	29/10867	0.00139936622693624	0.0192681965093528	0.0139370077662475	PPIA/CHMP5	2
magenta	C9	R-HSA-166520	Signaling by NTRKs	3/21	134/10867	0.0020724478049757	0.026497725506475	0.0191662466174445	ATF2/DNM2/CRK	3
magenta	C9	R-HSA-9031628	NGF-stimulated transcription	2/21	39/10867	0.00252446853022813	0.0301253244607223	0.0217901494188112	ATF2/DNM2	2
magenta	C9	R-HSA-162587	HIV Life Cycle	3/21	152/10867	0.00296593517183014	0.0331813997348497	0.0240006596141518	PPIA/LIG4/CHMP5	3
magenta	C9	R-HSA-9707616	Heme signaling	2/21	47/10867	0.00364869419891983	0.0384186036239206	0.0277888164995133	ATF2/NCOR1	2
magenta	C9	R-HSA-383280	Nuclear Receptor transcription pathway	2/21	52/10867	0.00444970916760085	0.0428786979144474	0.031014877056613	NCOR1/NR1I2	2
magenta	C9	R-HSA-8848021	Signaling by PTK6	2/21	54/10867	0.00479091596809469	0.0428786979144474	0.031014877056613	ELMO1/CRK	2
magenta	C9	R-HSA-9006927	Signaling by Non-Receptor Tyrosine Kinases	2/21	54/10867	0.00479091596809469	0.0428786979144474	0.031014877056613	ELMO1/CRK	2
magenta	C9	R-HSA-2151201	Transcriptional activation of mitochondrial biogenesis	2/21	56/10867	0.005143877545454	0.0438454324112508	0.0317141322351299	ATF2/NCOR1	2
magenta	C9	R-HSA-198725	Nuclear Events (kinase and transcription factor activation)	2/21	61/10867	0.00607713884665999	0.0494458115250972	0.0357649798152717	ATF2/DNM2	2
