# Supplementary material for: Identification of Key Genes and Pathways Associated with Preeclampsia by a WGCNA and an Evolutionary Approach
Source: Genes (Basel). 2022 Nov 17;13(11):2134. doi: 10.3390/genes13112134 (PMC9690438; doi:10.3390/genes13112134)
Supplement: Supplementary file 1 [file genes-13-02134-s001.zip › Supplementary Table-proofreading/Supplementary Table S5.xlsx]

## Sheet: Supplement table S5
Supplementary table S5:The results of the Cytohubba analysis of the cyan and magenta PPI clusters
Cyan
node_name	MCC	DMNC	MNC	Degree	EPC	BottleNeck	EcCentricity	Closeness	Radiality	Betweenness	Stress	ClusteringCoefficient
HNRNPA1	726608	0.38125	22	32	32.958	35	0.2	82.0833	6.70064	6334.3	20538	0.15927
CDC5L	863	0.25435	21	30	28.488	46	0.2	81.5333	6.71338	6772.35	16198	0.10345
EED	1012	0.27602	23	25	31.864	23	0.2	78.0667	6.61146	3163.08	12502	0.19
RPL23	4355654	0.58296	19	21	31.343	6	0.2	72.65	6.41401	1336.09	5514	0.41429
RPL37A	4354760	0.67307	16	18	31.123	8	0.2	68.9833	6.29299	980.82	3674	0.4902
RPS7	4355641	0.67192	17	18	31.718	3	0.2	70.3167	6.35669	625.291	3418	0.54248
EIF3A	3628929	0.65143	13	18	29.445	11	0.16667	68.1	6.27389	2326.45	7994	0.33333
RANBP2	37	0.18018	14	17	21.142	17	0.2	70.9	6.42675	3246.59	9602	0.11765
RPSA	3991712	0.66441	14	16	29.522	7	0.2	68.2833	6.30573	1059.48	3696	0.49167
RPLP2	4354591	0.74324	14	15	29.204	3	0.2	66.3167	6.22293	741.642	2582	0.62857
RPS23	4355448	0.73108	15	15	30.067	1	0.2	68.4833	6.32484	220.53	2066	0.69524
RPL3	4355407	0.77702	14	15	29.939	3	0.2	67.9	6.29936	306.611	1672	0.65714
RPL36A	4354561	0.89273	12	13	28.555	4	0.2	65.1833	6.19745	948.821	2790	0.78205
RPLP1	4354561	0.89273	12	13	28.838	3	0.2	65.2	6.21019	513.934	1580	0.78205
DDX17	852	0.4726	13	13	26.229	8	0.16667	69.2167	6.40127	533.662	2912	0.47436
SRSF11	766	0.35765	13	13	23.339	7	0.16667	67.0833	6.29299	785.372	2728	0.35897
NOP58	363656	0.61311	13	13	28.96	1	0.16667	64.6667	6.15924	141.541	792	0.61538
IMMT	152	0.51223	7	13	24.509	4	0.2	64.9167	6.20382	1414.25	5556	0.17949
SFPQ	72	0.40573	9	13	24.644	3	0.16667	68.9667	6.40127	1359.51	4960	0.21795
TCP1	151	0.43736	8	11	24.974	11	0.16667	66.1167	6.28662	1231.97	4490	0.29091
EIF1AX	3628801	0.89787	10	11	27.476	2	0.16667	59.9833	5.97452	85.5952	174	0.81818
HNRNPUL1	66	0.40573	9	9	21.345	6	0.16667	62.9833	6.16561	192.192	924	0.47222
CLTC	14	0.32413	5	9	18.024	4	0.16667	64.3167	6.22293	1137.26	4374	0.13889
BUB1B	15	0.37893	4	8	15.743	17	0.2	63.5667	6.24841	1683.89	3702	0.25
RBBP7	12	0.37893	4	8	16.16	7	0.2	64.6333	6.28662	1648.02	3766	0.14286
DDX18	174	0.52483	8	8	22.955	1	0.16667	60.0333	6.02548	57.7911	360	0.64286
PSMD14	16	0.47366	4	8	8.221	10	0.16667	53.9667	5.73885	2130.4	4060	0.17857
LUC7L3	750	0.58315	8	8	19.458	1	0.16667	60.5667	6.04459	88.481	618	0.71429
BCAS2	768	0.6123	8	8	20.583	1	0.16667	61.0167	6.07643	30.2792	222	0.75
THOC3	723	0.5854	7	8	18.659	1	0.2	60.6167	6.09554	320.33	908	0.57143
SMARCA5	17	0.33284	6	7	17.757	1	0.16667	61.3	6.10191	193.01	822	0.33333
UQCRC2	9	0.2842	4	7	15.523	6	0.16667	60.7	6.10828	1255.75	3664	0.14286
TADA2A	16	0.38896	5	7	16.117	7	0.16667	58.2	5.94268	1465.36	5378	0.28571
PRPF18	720	0.71324	6	6	15.831	1	0.16667	55.4333	5.81529	0	0	1
MSH2	8	0.2842	4	6	11.221	3	0.16667	55.7667	5.82803	515.843	1640	0.26667
PSMA3	14	0.47366	4	6	11.028	2	0.2	59.2333	6.07643	1011.88	2452	0.33333
FSD1	6	0	1	6	2.296	5	0.14286	38.7238	4.34395	1244.19	2038	0
RBM34	8	0.46346	3	5	16.712	2	0.16667	53.1833	5.6879	99.6576	512	0.3
B2M	5	0.30779	2	5	6.827	5	0.16667	51.8167	5.64331	545.443	1556	0.1
NUDCD2	5	0	1	5	7.833	3	0.16667	51.8167	5.65605	511.986	1192	0
G3BP1	5	0	1	5	10.645	4	0.2	57.2667	5.96178	1062.59	3114	0
TAF1D	5	0.30779	2	5	9.795	3	0.16667	54.0167	5.7707	496.52	1350	0.1
SIRT1	8	0.46346	3	5	12.991	4	0.16667	58.0333	6.00637	549.55	1380	0.3
MNAT1	8	0.46346	3	5	6.615	1	0.16667	48.7	5.44586	226.874	532	0.4
MRPL44	25	0.56839	4	5	11.896	1	0.16667	55.85	5.84713	67.0854	286	0.6
CEP57	25	0.56839	4	5	17.256	1	0.16667	50.55	5.47771	35.9415	362	0.6
CSTF1	25	0.56839	4	5	13.364	4	0.16667	56.7667	5.90446	924	2640	0.6
PSPC1	7	0.2842	4	5	12.649	2	0.16667	55.1333	5.82803	364.128	1450	0.3
CENPC	5	0.30779	2	5	15.203	1	0.2	60.1667	6.13376	164.411	1014	0.1
MED23	4	0	1	4	4.532	4	0.14286	44.3714	5.04459	629.513	2046	0
SS18	6	0.2842	4	4	14.256	1	0.16667	55.4333	5.87261	19.7223	150	0.5
NUPL2	6	0.2842	4	4	8.928	1	0.16667	52.3667	5.69427	25.7476	130	0.5
TAB2	4	0	1	4	8.954	2	0.16667	52.4667	5.64331	316.969	804	0
SUMO1	7	0.46346	3	4	9.595	3	0.2	57.9	6.02548	620	1132	0.5
KIF3A	4	0	1	4	5.137	4	0.16667	49.8667	5.50318	329.76	702	0
HNRNPH3	24	0.56839	4	4	14.583	1	0.16667	57.7667	5.99363	0	0	1
TXNDC9	4	0.30779	2	4	10.089	3	0.16667	50.05	5.52866	446.305	1512	0.16667
MRPL19	24	0.56839	4	4	9.434	1	0.16667	53.8	5.76433	0	0	1
MRPL15	24	0.56839	4	4	9.044	1	0.16667	53.8	5.76433	0	0	1
MRPL1	24	0.56839	4	4	9.4	1	0.16667	53.8	5.76433	0	0	1
PSMC5	12	0.47366	4	4	6.542	2	0.16667	50.3667	5.6242	21.1865	116	0.83333
CCAR1	24	0.56839	4	4	13.16	1	0.16667	55.9333	5.88535	0	0	1
UBQLN2	4	0	1	4	8.114	3	0.16667	53.9167	5.75159	479.991	1396	0
FH	4	0	1	4	2.402	3	0.14286	39.4691	4.61783	696.183	1720	0
HNRNPLL	3	0	1	3	6.875	2	0.16667	54.4	5.84713	189.005	408	0
ORC6	4	0.30898	3	3	10.773	1	0.16667	54.2	5.82166	26.5098	148	0.66667
RANBP1	4	0.30898	3	3	6.154	1	0.16667	48.3167	5.44586	1	2	0.66667
DDX20	3	0.30779	2	3	8.904	1	0.16667	53.65	5.80892	46.4159	244	0.33333
SACM1L	3	0	1	3	5.744	4	0.16667	53.5	5.7707	897.9	1552	0
PIK3CA	3	0	1	3	3.01	2	0.14286	40.7881	4.7707	340.756	942	0
DCAF13	6	0.46346	3	3	11.962	1	0.16667	53.2667	5.75796	0	0	1
PARN	3	0	1	3	3.33	3	0.14286	42.2881	4.93631	622	1766	0
RANGRF	4	0.30898	3	3	6.506	1	0.16667	49.0333	5.48408	5.66667	14	0.66667
APPL1	3	0	1	3	4.294	2	0.16667	46.9	5.35669	519.19	1182	0
GTF2H1	3	0.30779	2	3	4.022	2	0.14286	43.1762	5.03822	181.945	490	0.33333
MSH3	3	0.30779	2	3	3.748	1	0.14286	41.4738	4.8535	3	4	0.33333
EXOC8	3	0	1	3	3.354	2	0.14286	43.1548	4.99363	338.1	1180	0
NLK	3	0	1	3	5.896	2	0.16667	50.0833	5.57962	345.968	852	0
SAV1	3	0	1	3	5.585	3	0.16667	45.9833	5.2293	622	1650	0
PMS1	2	0.30779	2	2	7.222	1	0.16667	52.5	5.73885	0	0	1
CCR6	2	0	1	2	2.093	2	0.14286	40.0738	4.78981	312	530	0
DYNC1LI1	2	0	1	2	6.127	1	0.16667	52.5	5.73885	110.834	454	0
XRCC4	2	0	1	2	2.756	1	0.14286	41.5381	4.92994	27.6643	62	0
SDHD	2	0	1	2	3.382	4	0.16667	44.9167	5.24841	556.278	1430	0
SEC24B	2	0	1	2	4.393	1	0.14286	46.1786	5.29936	23.5219	108	0
UBLCP1	2	0	1	2	2.596	6	0.16667	41.6333	4.88535	899.453	1400	0
INTS8	2	0	1	2	5.393	2	0.16667	52.3333	5.73248	312	530	0
MINPP1	2	0	1	2	3.212	1	0.16667	44.3333	5.21019	5	6	0
TXNL1	2	0	1	2	2.58	2	0.14286	39.8929	4.75796	312	648	0
MEX3C	2	0	1	2	6.975	2	0.16667	48.6	5.46497	125.705	322	0
PLEKHA5	2	0	1	2	4.424	1	0.14286	45.9119	5.28025	19.8666	104	0
TDP2	2	0	1	2	2.544	2	0.16667	42.4	5.04459	312	568	0
ERI1	2	0	1	2	6.251	7	0.16667	47.5333	5.40127	809.802	2048	0
PTGES3	2	0	1	2	5.654	1	0.16667	49.4333	5.55414	75.1667	120	0
TRMT10C	2	0	1	2	7.603	1	0.14286	46.4262	5.29299	7.21863	56	0
MED21	2	0	1	2	2.251	1	0.14286	37.8238	4.49045	60	106	0
HAT1	2	0	1	2	4.973	1	0.16667	47.6167	5.47771	36.95	94	0
COPS2	2	0	1	2	2.647	1	0.14286	39.2095	4.66879	41.5972	170	0
PIK3C3	2	0	1	2	2.313	1	0.14286	40.8571	4.84713	12	12	0
PPIB	2	0	1	2	7.755	1	0.16667	51.4333	5.65605	32.545	172	0
IBTK	2	0	1	2	5.801	2	0.16667	46.0833	5.29299	202.74	518	0
FYTTD1	2	0	1	2	6.956	2	0.16667	47.5333	5.36943	141.164	246	0
CAPZA1	2	0	1	2	5.818	2	0.16667	52.6667	5.75159	206.943	376	0
FRG1	2	0.30779	2	2	9.777	1	0.16667	58.3667	6.06369	0	0	1
RAD1	2	0.30779	2	2	3.381	1	0.14286	40.9738	4.84713	0	0	1
SPAG9	2	0	1	2	3.908	1	0.14286	42.0214	4.95541	17.3333	28	0
PTMA	2	0	1	2	1.517	1	0.125	33.0631	3.80255	131.483	224	0
ATP1B3	2	0	1	2	6.279	2	0.16667	45.7333	5.24204	312	782	0
MCTS1	2	0	1	2	1.512	1	0.125	31.9262	3.50955	89.7636	124	0
NAA50	2	0	1	2	2.145	6	0.14286	38.9571	4.6051	564.507	1042	0
LDHB	2	0	1	2	2.976	1	0.16667	43.1	5.07006	377.572	988	0
SUB1	2	0	1	2	8.894	1	0.16667	55.45	5.9172	58.8192	106	0
FAM98A	2	0	1	2	9.575	1	0.16667	52.7	5.78344	21.8191	100	0
RBM7	2	0.30779	2	2	9.919	1	0.16667	58.3667	6.06369	0	0	1
DCTN4	2	0	1	2	2.746	1	0.14286	41.9381	4.96178	6.66667	8	0
DNTTIP2	1	0	1	1	6.303	1	0.16667	51.75	5.70701	0	0	0
GLOD4	1	0	1	1	1.33	1	0.125	31.0429	3.6242	0	0	0
CDC37L1	1	0	1	1	5.758	1	0.16667	46.8667	5.36306	0	0	0
TMA16	1	0	1	1	2.939	1	0.16667	41.2667	4.96815	0	0	0
FCHO2	1	0	1	1	3.281	1	0.14286	44.5786	5.2293	0	0	0
TRIP12	1	0	1	1	5.409	1	0.16667	50.2667	5.61783	0	0	0
USP24	1	0	1	1	5.704	1	0.16667	51.6667	5.71975	0	0	0
ADI1	1	0	1	1	1.66	1	0.14286	35.7524	4.36306	0	0	0
SEZ6L	1	0	1	1	2.255	1	0.14286	39.4809	4.75796	0	0	0
TM9SF2	1	0	1	1	1.87	1	0.14286	35.081	4.24841	0	0	0
UTP3	1	0	1	1	5.893	1	0.16667	46.1667	5.29936	0	0	0
YIPF5	1	0	1	1	2.343	1	0.14286	39.2262	4.74522	0	0	0
SOX11	1	0	1	1	2.254	1	0.14286	37.5548	4.58599	0	0	0
DEFB4A	1	0	1	1	1.271	1	0.125	31.7786	3.79618	0	0	0
MIB1	1	0	1	1	1.287	1	0.125	30.1333	3.35032	0	0	0
ATP5G2	1	0	1	1	1.382	1	0.14286	33.2476	4.05096	0	0	0
ROCK2	1	0	1	1	5.222	1	0.16667	51.6667	5.71975	0	0	0
MOB1B	1	0	1	1	1.933	1	0.14286	35.1071	4.23567	0	0	0
FKBP3	1	0	1	1	1.372	1	0.125	30.1333	3.35032	0	0	0
CHAC2	1	0	1	1	1.32	1	0.125	30.1333	3.35032	0	0	0
MPPED1	1	0	1	1	2.488	1	0.14286	37.3833	4.53503	0	0	0
SLC25A46	1	0	1	1	4.985	1	0.16667	44.55	5.21019	0	0	0
LIN7C	1	0	1	1	5.239	1	0.14286	46.6952	5.40764	0	0	0
NDUFA5	1	0	1	1	3.466	1	0.14286	42.9286	5.11465	0	0	0
DBR1	1	0	1	1	4.507	1	0.16667	44.55	5.21019	0	0	0
DNAJB4	1	0	1	1	2.972	1	0.14286	40.1143	4.83439	0	0	0
KRT83	1	0	1	1	6.63	1	0.16667	51.75	5.70701	0	0	0
WSB2	1	0	1	1	2.454	1	0.14286	38.3095	4.66242	0	0	0
TCF20	1	0	1	1	3.733	1	0.16667	44.9	5.29299	0	0	0
ZNF608	1	0	1	1	1.573	1	0.125	34.0048	4.05096	0	0	0
PDP1	1	0	1	1	1.511	1	0.125	32.9571	3.94268	0	0	0
CEP57L1	1	0	1	1	1.559	1	0.125	33.4381	4	0	0	0
EAPP	1	0	1	1	5.378	1	0.16667	51.6667	5.71975	0	0	0
ZNF420	1	0	1	1	1.857	1	0.14286	35.1071	4.23567	0	0	0
ZNF146	1	0	1	1	6.4	1	0.16667	46.0167	5.3121	0	0	0
ZBTB11	1	0	1	1	4.969	1	0.16667	46.0167	5.3121	0	0	0
VRK2	1	0	1	1	4.55	1	0.14286	45.3619	5.29299	0	0	0
INTS7	1	0	1	1	1.806	1	0.14286	38.8905	4.73885	0	0	0
EPHA7	1	0	1	1	6.204	1	0.16667	47.8	5.42038	0	0	0
TRMT6	1	0	1	1	2.738	1	0.14286	41.7024	5.01274	0	0	0
TXNDC17	1	0	1	1	1.363	1	0.125	31.5917	3.76433	0	0	0
UTS2B	1	0	1	1	1.623	1	0.125	31.9762	3.77707	0	0	0
LSM6	1	0	1	1	1.414	1	0.125	32.9571	3.94268	0	0	0
Magenta
node_name	MCC	DMNC	MNC	Degree	EPC	BottleNeck	EcCentricity	Closeness	Radiality	Betweenness	Stress	ClusteringCoefficient
CSNK2A1	66	0.13075	23	35	91.44	67	0.16667	136.567	8.46801	18736.4	61880	0.04538
NPM1	268	0.21412	22	28	92.631	51	0.2	131.817	8.41077	13862.5	48976	0.11111
DHX9	96926	0.43693	24	28	93.148	33	0.16667	128.133	8.28956	7332.56	29936	0.25661
GOLGA2	23	0.30898	3	22	79.492	42	0.16667	122.017	8.20875	10902	32138	0.02165
POLR2B	40504	0.57691	11	22	90.942	24	0.16667	117.15	8.06397	5416.85	21500	0.20346
EFTUD2	96541	0.55858	17	21	92.525	7	0.16667	116.433	8.05051	1524.67	9012	0.34286
NUDT21	85859	0.56537	16	21	91.903	16	0.16667	122.75	8.23569	6248.51	23006	0.3
RBMX	51274	0.56083	15	19	90.809	3	0.16667	118.817	8.14478	3143.73	13736	0.33333
PRKDC	49	0.17025	15	18	88.238	10	0.16667	118.167	8.12795	4203.82	21606	0.11111
RPLP0	184	0.34487	13	17	84.624	7	0.16667	116.35	8.09764	3873.48	13836	0.19853
PRPF6	96601	0.63717	16	17	91.679	2	0.16667	112.183	7.97643	746.649	4500	0.52206
RBBP4	43	0.2003	15	16	86.539	9	0.16667	118.117	8.14815	3234.98	13446	0.16667
MOV10	45561	0.51076	15	16	90.2	8	0.16667	112.183	7.99663	2274.05	10442	0.425
SNRPB2	96506	0.64095	15	15	90.021	1	0.16667	112.867	8.0202	798.032	4302	0.60952
HDAC3	32	0.1916	13	15	79.454	9	0.16667	114.717	8.07071	3452.03	13682	0.14286
BAG6	14	0	1	14	47.866	15	0.14286	99.7262	7.59596	5338.04	17900	0
WWOX	136	0.38186	9	13	82.86	7	0.16667	115.033	8.11111	3815.09	10934	0.20513
CRK	13	0.30779	2	13	50.232	8	0.14286	103.302	7.69697	3729.35	11990	0.01282
PRPF19	55466	0.7466	11	13	89.125	1	0.16667	109.783	7.9596	1486.05	6206	0.5641
CTR9	15	0.25931	5	12	63.818	7	0.16667	107.05	7.88552	3251.24	10052	0.06061
UBXN7	12	0.30779	2	12	52.071	13	0.16667	99.9167	7.65993	3294.34	9976	0.01515
RALY	10826	0.69834	10	12	85.294	3	0.14286	101.286	7.70034	846.627	4264	0.5303
SRSF3	40445	0.57691	11	12	85.594	2	0.16667	106.817	7.85185	746.679	3390	0.51515
CDKN2A	17	0.32413	5	12	68.185	14	0.16667	109.817	7.97306	4823.37	16320	0.07576
GNL3	184	0.35124	12	12	81.235	3	0.16667	109.033	7.94613	1046.8	5018	0.36364
POLD1	32	0.56839	4	12	70.709	9	0.16667	105.967	7.83165	2212.4	8994	0.09091
CEP76	14	0.46346	3	11	64.447	17	0.16667	107.583	7.90236	5128.29	16180	0.07273
HNRNPA0	41065	0.71829	10	11	85.728	4	0.16667	108.317	7.91582	778.484	4026	0.65455
RBM4	20	0.2927	7	11	74.281	3	0.16667	106.683	7.85522	2246.98	9438	0.14545
NEDD1	14	0.46346	3	11	36.634	9	0.14286	90.7524	7.27609	4582.47	12512	0.05455
MTA2	18	0.33284	6	10	68.081	2	0.16667	101.2	7.72727	927.634	4166	0.15556
TPR	24	0.23943	10	10	75.746	2	0.16667	105.967	7.85522	1036.64	5846	0.26667
DHX8	55440	0.81806	10	10	83.092	1	0.14286	101.719	7.74074	19.1442	242	0.91111
KPNA2	10	0.30779	2	10	53.864	2	0.16667	94.1833	7.46465	1047.55	4480	0.02222
NCOR1	19	0.2927	7	10	67.161	6	0.16667	105.5	7.85859	1992.69	8152	0.17778
BUD13	40322	0.69213	9	9	82.309	1	0.14286	100.336	7.6936	90.7722	634	0.80556
CDC73	11	0.2842	4	9	65.897	6	0.16667	106.933	7.91582	2613.52	8294	0.08333
SUMO2	15	0.2041	8	9	77.031	2	0.16667	106.933	7.91246	1824.09	8414	0.19444
SETDB1	9	0.30779	2	9	50.973	6	0.14286	95.5357	7.48485	3747.58	15070	0.02778
ZNF326	192	0.5012	9	9	79.412	1	0.16667	101.8	7.74074	111.384	724	0.58333
NOTCH2NL	9	0	1	9	24.059	8	0.14286	88.2524	7.24242	3555.3	9960	0
CTDP1	28	0.56839	4	8	66.775	8	0.16667	105	7.85522	1576.3	7364	0.25
ITSN2	8	0.30779	2	8	49.12	5	0.16667	100.15	7.6936	2307.09	7254	0.03571
PPIA	8	0.30779	2	8	48.229	5	0.14286	95.1357	7.51852	1735.72	6334	0.03571
TCEA1	76	0.4082	8	8	66.178	1	0.16667	98.4333	7.63973	352.252	1562	0.5
GTF2H2	79	0.51223	7	8	63.453	1	0.16667	96.55	7.57239	380.314	1582	0.5
GTF2H3	79	0.51223	7	8	66.149	1	0.16667	96.35	7.56229	279.401	1368	0.5
XRCC1	10	0.2842	4	8	62.356	5	0.14286	103.293	7.77778	1838.07	7766	0.10714
TCTN3	8	0	1	8	15.551	6	0.125	78.2155	6.73064	2871.33	8610	0
PRKACB	11	0.25931	5	8	56.697	3	0.16667	102.617	7.82492	1583.9	4950	0.14286
DPY30	10	0.46346	3	7	60.123	4	0.14286	98.8095	7.66667	575.122	2254	0.19048
HIF1A	10	0.46346	3	7	59.81	10	0.16667	107.017	7.94613	3659.09	10668	0.14286
ATRX	8	0.30898	3	7	56.611	8	0.14286	98.3262	7.64983	864.522	3946	0.09524
LIG4	7	0.30779	2	7	43.83	4	0.16667	92.7333	7.45118	1760.63	6738	0.04762
CTBP2	7	0	1	7	43.674	4	0.14286	94.2095	7.51178	1358.41	4342	0
ATG9A	7	0.30779	2	7	34.58	6	0.14286	96.7595	7.60269	3184.62	8122	0.04762
PSEN1	7	0	1	7	46.72	4	0.16667	102.267	7.83838	1497.62	4778	0
ATP5F1	10	0.46346	3	7	23.095	4	0.14286	81.0452	6.95623	1377.2	3458	0.14286
TMED10	7	0	1	7	37.328	5	0.14286	91.5929	7.42088	1591.74	4732	0
EIF4E	13	0.28529	6	7	56.321	1	0.16667	90.0167	7.32997	354.645	1604	0.28571
MRPS30	29	0.38039	6	7	48.414	2	0.16667	95.4333	7.57912	1460.28	5768	0.38095
NUP35	11	0.23775	6	7	62.007	4	0.16667	100.067	7.71717	1101.33	5344	0.2381
MRPS35	28	0.45378	5	7	32.634	2	0.14286	81.2595	6.95286	1115.24	3702	0.33333
GPN1	8	0.30898	3	7	62.868	3	0.16667	104.367	7.83502	859.638	3280	0.14286
ERCC8	50	0.58344	5	7	59.817	2	0.16667	93.7667	7.46465	563.679	2600	0.42857
MRPS21	27	0.45378	5	6	38.326	5	0.14286	84.6429	7.12795	991.288	4504	0.46667
CDK16	6	0.30779	2	6	47.851	6	0.14286	100.06	7.72054	2782.06	9400	0.06667
CNBP	27	0.45378	5	6	67.769	2	0.16667	101	7.76431	194.774	1076	0.46667
PCNT	9	0.46346	3	6	44.304	2	0.14286	90.0357	7.3266	834.127	2678	0.2
IRF3	6	0.30779	2	6	46.245	4	0.16667	94.2667	7.53199	888.266	3128	0.13333
CCNC	9	0.46346	3	6	54.929	1	0.16667	98.2667	7.67677	602.485	2272	0.2
RNF135	6	0.30779	2	6	43.227	4	0.16667	95.55	7.58249	1127.58	3254	0.06667
KIF5B	6	0	1	6	42.602	7	0.14286	97.5691	7.61279	2467.65	8780	0
KTN1	6	0	1	6	33.586	5	0.16667	95.4667	7.58586	2745.69	9024	0
DNM2	6	0.30779	2	6	40.792	4	0.14286	95.0095	7.50842	1580.93	4508	0.06667
SNRPN	26	0.56839	4	6	60.097	3	0.14286	94.0262	7.52189	410.16	2122	0.4
TCF12	5	0	1	5	42.167	2	0.14286	94.1357	7.53872	1149.92	4276	0
LMAN1	5	0	1	5	31.791	12	0.14286	93.0929	7.47475	3480.77	10292	0
FAM161B	5	0.30779	2	5	29.124	5	0.14286	89.7262	7.38721	1505.99	3772	0.1
ARMCX3	7	0.2842	4	5	47.872	5	0.16667	104.217	7.89899	1801.64	4500	0.3
PTP4A3	5	0	1	5	45.933	3	0.14286	90.9095	7.39731	271.455	1232	0
PPP1R8	6	0.30898	3	5	53.387	2	0.16667	99.8167	7.74411	761.611	3044	0.2
PSMC4	8	0.46346	3	5	43.344	4	0.16667	95.95	7.61616	856.523	2728	0.4
GTF2I	9	0.37893	4	5	54.585	1	0.16667	92.6333	7.48148	139.924	680	0.4
PSMC6	8	0.46346	3	5	29.608	1	0.14286	84.4024	7.13805	354.776	998	0.3
SRSF10	25	0.56839	4	5	60.63	2	0.16667	100.9	7.78114	153.282	772	0.6
ATXN3	5	0.30779	2	5	40.359	3	0.14286	90.8929	7.42424	635.698	2438	0.1
GSTP1	5	0.30779	2	5	42.444	5	0.16667	93.35	7.51852	1149.57	3838	0.1
CCNK	5	0.30779	2	5	45.048	1	0.14286	92.0262	7.46128	502.666	1796	0.1
HAUS1	5	0.30779	2	5	40.079	4	0.16667	95.3833	7.60269	1406.49	4280	0.1
AIP	5	0	1	5	35.649	4	0.14286	96.3429	7.61279	1751.61	4508	0
CEP120	5	0	1	5	26.261	2	0.14286	84.3381	7.14141	1056.7	2996	0
SPG21	5	0	1	5	37.658	2	0.14286	94.0762	7.54545	1234.69	3952	0
MORF4L2	7	0.2842	4	5	44.091	1	0.14286	92.2762	7.44781	503.312	2072	0.3
LCA5	5	0	1	5	22.094	2	0.14286	81.6048	6.9798	1091.86	2386	0
MRPL30	26	0.45378	5	5	37.23	1	0.14286	82.9429	7.09764	112.533	774	0.7
SYMPK	8	0.46346	3	5	61.768	1	0.16667	97.1833	7.6431	166.125	600	0.3
ATF2	5	0.30779	2	5	45.256	1	0.16667	98.0167	7.71044	662.315	2610	0.1
PPP2CB	5	0	1	5	15.143	4	0.14286	78.1619	6.86869	1839.68	5156	0
COX5A	8	0.46346	3	5	31.845	2	0.14286	83.6714	7.09091	428.285	1466	0.3
EIF3J	14	0.38896	5	5	50.846	1	0.14286	96.5929	7.6229	144.189	796	0.6
VPS35	5	0.30779	2	5	19.528	2	0.14286	84.9357	7.21549	1183.04	2744	0.1
NFE2L2	5	0.30779	2	5	58.786	2	0.16667	95.9333	7.6229	227.437	1292	0.2
H2AFV	4	0.30779	2	4	33.395	3	0.16667	91.7833	7.48822	736.133	2316	0.16667
ANAPC7	7	0.46346	3	4	23.075	1	0.14286	78.7452	6.91919	127.808	482	0.5
BTF3	4	0	1	4	31.497	6	0.14286	88.7429	7.35354	1102.25	3354	0
KIF22	4	0	1	4	28.781	2	0.14286	84.219	7.15825	323.606	1160	0
GTF2A2	7	0.46346	3	4	41.639	2	0.14286	84.6429	7.16162	592	2328	0.5
SPRTN	4	0	1	4	32.458	2	0.14286	85.6786	7.19865	364.835	1232	0
PSMB3	7	0.46346	3	4	27.554	1	0.14286	81.2357	7.0404	127.601	432	0.5
FAM168A	4	0.30779	2	4	38.805	2	0.16667	91.2833	7.44108	549.351	2170	0.16667
ZFYVE19	4	0.30779	2	4	29.702	1	0.14286	84.3524	7.16835	191.293	622	0.16667
MORF4L1	6	0.2842	4	4	36.442	1	0.14286	88.7429	7.3367	147.235	790	0.5
KRR1	24	0.56839	4	4	52.308	1	0.14286	91.0691	7.44108	0	0	1
MAPKAP1	4	0	1	4	41.701	1	0.16667	91.0833	7.45791	173.394	1058	0
EIF5	12	0.47366	4	4	45.754	1	0.14286	95.9262	7.61616	48.2284	304	0.83333
TMED7	4	0	1	4	32.935	2	0.14286	91.7762	7.48148	984.739	2824	0
TWF1	4	0	1	4	15.769	4	0.125	77.75	6.82155	932.103	2688	0
ARMC8	4	0	1	4	25.389	2	0.14286	86.0357	7.26263	555.711	1364	0
MRPL3	24	0.56839	4	4	26.769	1	0.14286	75.3691	6.74074	0	0	1
EIF3M	5	0.30898	3	4	40.168	2	0.16667	91.7667	7.47811	617.898	2356	0.33333
ING5	4	0	1	4	31.355	1	0.14286	87.7595	7.2862	701.871	2022	0
RANBP6	4	0.30779	2	4	38.85	1	0.16667	95.4667	7.61616	692.56	2042	0.16667
EHMT1	4	0	1	4	27.199	1	0.125	83.6964	7.10774	349.263	1072	0
HTRA2	4	0	1	4	34.006	2	0.16667	96.8	7.6835	641.162	1696	0
UQCRH	7	0.46346	3	4	28.74	2	0.16667	92.05	7.49495	1192.11	3230	0.5
SGF29	4	0	1	4	18.84	3	0.125	77.3643	6.83165	1203.54	4546	0
PRIM2	4	0	1	4	28.503	2	0.14286	85.8548	7.17845	961.531	3330	0
ELMO1	3	0.30779	2	3	21.51	1	0.14286	80.6238	6.99663	65.6265	228	0.33333
UBE3C	3	0	1	3	37.118	1	0.16667	89.7833	7.41077	202.649	756	0
TXNDC5	3	0	1	3	12.601	1	0.125	74.2583	6.61953	513.175	1334	0
GLRX3	3	0	1	3	10.33	2	0.125	71.3202	6.48822	636.763	2146	0
FBRS	4	0.30898	3	3	37.785	1	0.16667	94.5167	7.60269	22.8205	118	0.66667
IPO7	3	0	1	3	11.658	1	0.125	71.0583	6.48485	296.513	676	0
MED27	6	0.46346	3	3	38.821	1	0.14286	85.8262	7.27609	0	0	1
UFM1	3	0.30779	2	3	20.986	1	0.14286	77.9976	6.86195	123.473	300	0.33333
CRTAP	3	0	1	3	40.004	1	0.16667	89.5167	7.43098	31.286	224	0
RECQL	3	0.30779	2	3	38.072	1	0.14286	87.1929	7.27609	99.9241	370	0.33333
CCNL2	3	0.30779	2	3	33.14	2	0.14286	94.3429	7.59259	308.812	1080	0.33333
POT1	3	0	1	3	37.215	1	0.14286	90.6095	7.40741	203.692	1344	0
NBR1	3	0	1	3	29.394	1	0.14286	86.5929	7.28956	281.469	864	0
ARL4A	3	0	1	3	29.914	2	0.14286	88.3429	7.33333	262.659	996	0
EPB41L4B	3	0	1	3	24.546	1	0.14286	80.0381	6.98653	185.631	606	0
SIKE1	3	0.30779	2	3	21.373	1	0.14286	78.9476	6.93939	414.81	1120	0.33333
GLE1	3	0	1	3	20.118	2	0.14286	77.4881	6.87205	616.906	2492	0
NLN	3	0	1	3	15.895	4	0.14286	79.919	7.02694	1537.98	4130	0
DYNC1I2	6	0.46346	3	3	29.701	1	0.14286	82.0952	7.06397	0	0	1
RBM48	3	0	1	3	36.899	1	0.14286	91.9429	7.51852	174.851	722	0
NMD3	3	0	1	3	33.338	2	0.16667	93.2	7.55556	417.318	1596	0
YME1L1	3	0	1	3	22.18	1	0.14286	82.2095	7.12458	263.869	666	0
DIS3	3	0	1	3	20.003	3	0.14286	77.8119	6.89226	217.282	782	0
TRIM39	3	0	1	3	30.806	1	0.14286	86.4048	7.22896	243.832	842	0
SMAD1	3	0	1	3	18.005	3	0.14286	82.2595	7.12795	1182	2630	0
DUSP11	3	0.30779	2	3	14.282	2	0.125	68.2702	6.30976	592	2360	0.33333
DCAF16	3	0	1	3	3.89	2	0.11111	58.273	5.52862	514.196	1494	0
TEX11	3	0	1	3	19.322	1	0.125	75.0512	6.74074	47.478	134	0
RPE	3	0	1	3	20.046	2	0.14286	81.9857	7.11448	673.766	1908	0
DNM1L	3	0	1	3	33.08	3	0.14286	96.3095	7.6532	984.877	2606	0
HMG20A	3	0	1	3	30.009	1	0.14286	81.7262	7.0303	73.078	296	0
NIPSNAP3A	3	0	1	3	13.717	4	0.125	72.0381	6.50842	1768	7072	0
PCGF6	3	0.30779	2	3	30.234	1	0.14286	92.9595	7.54209	244.087	884	0.33333
RAD9A	3	0	1	3	37.933	5	0.14286	96.5262	7.67003	328.33	1330	0
CAPN7	3	0	1	3	28.335	3	0.16667	90	7.43434	286.279	956	0
PRDX3	3	0	1	3	15.477	3	0.14286	78.6191	6.96633	1301.3	3264	0
ZBTB38	3	0	1	3	11.467	1	0.125	68.3369	6.29966	278.501	662	0
KLHL12	3	0	1	3	22.903	1	0.14286	82.2619	7.06397	575.886	1376	0
NCKAP1	3	0.30779	2	3	26.242	2	0.14286	85.4929	7.22896	249.732	884	0.33333
EHHADH	3	0	1	3	23.573	2	0.14286	83.169	7.13805	756.276	2120	0
AP3S1	3	0	1	3	21.486	4	0.14286	82.8595	7.14815	1223.88	3562	0
BORCS6	3	0	1	3	18.613	1	0.14286	79.3691	6.97306	204.791	552	0
CYCS	6	0.46346	3	3	15.456	1	0.14286	73.9976	6.68687	0	0	1
KMT2B	3	0.30779	2	3	39.882	1	0.14286	88.8095	7.31313	187.515	790	0.33333
ARRDC1	2	0	1	2	14.199	1	0.14286	72.5476	6.64646	20.6374	94	0
HERPUD1	2	0	1	2	15.87	1	0.14286	81.2357	7.10438	71.8651	182	0
NEK8	2	0	1	2	11.373	1	0.125	73.4655	6.70034	14.7417	32	0
GOLGA6A	2	0	1	2	7.493	2	0.125	68.4679	6.39731	592	1252	0
RBM41	2	0	1	2	30.721	1	0.14286	90.2929	7.45791	192.007	742	0
ZNF148	2	0	1	2	20.663	3	0.14286	82.5762	7.14141	604.132	2290	0
UBR3	2	0	1	2	16.778	1	0.125	73.0369	6.60606	37.0967	112	0
ZFYVE9	2	0	1	2	11.499	2	0.125	73.0369	6.60606	592	1904	0
TBRG1	2	0	1	2	20.762	1	0.14286	78.9095	6.98316	125.485	616	0
SLC30A6	2	0	1	2	9.815	1	0.125	72.9083	6.62626	248.722	670	0
ZNF286A	2	0	1	2	17.369	1	0.125	78.2845	6.83502	434.027	1044	0
ACBD5	2	0	1	2	8.75	2	0.125	68.1595	6.2862	592	1544	0
TMEM41A	2	0	1	2	9.647	1	0.125	70.8845	6.45791	204.522	710	0
RNF146	2	0	1	2	15.431	2	0.125	77.7321	6.90572	350.009	1172	0
RPS6KC1	2	0	1	2	4.692	2	0.125	62.7952	6.00337	711.245	1896	0
PEX2	2	0.30779	2	2	28.362	1	0.14286	82.6024	7.13805	0	0	1
SRSF8	2	0	1	2	34.72	1	0.14286	79.4786	6.98316	1.15455	16	0
MDFIC	2	0	1	2	29.028	7	0.14286	94.9095	7.61616	332.782	2100	0
RIPK1	2	0	1	2	16.238	1	0.14286	78.9452	7	32.4141	108	0
NOMO3	2	0	1	2	19.798	1	0.14286	79.0619	6.94276	154.028	532	0
PNPLA6	2	0	1	2	8.318	2	0.14286	71.6405	6.59596	592	1600	0
ZNF440	2	0	1	2	24.488	5	0.16667	93.8333	7.59259	1258.57	3912	0
HERPUD2	2	0	1	2	8.429	2	0.125	68.1595	6.2862	592	1544	0
ZNF526	2	0	1	2	6.468	2	0.125	65.6869	6.20539	120.357	256	0
PBX2	2	0	1	2	2.555	1	0.11111	53.0091	5.06061	164.714	596	0
STX4	2	0	1	2	11.962	2	0.14286	73.95	6.7037	592	1770	0
TBC1D22B	2	0	1	2	21.97	1	0.14286	84.6762	7.22559	116.808	556	0
CHMP5	2	0	1	2	21.776	1	0.125	79.206	6.91919	179.106	640	0
TNRC6C	2	0.30779	2	2	31.521	1	0.16667	84.5	7.21886	0	0	1
EMC4	2	0	1	2	5.517	2	0.11111	60.9825	5.74074	592	1802	0
WWTR1	2	0	1	2	16.175	1	0.14286	78.3191	6.9697	88.0833	216	0
TFAP4	2	0	1	2	33.121	1	0.14286	91.0429	7.47475	31.2424	218	0
SREK1IP1	2	0	1	2	28.181	1	0.14286	92.9095	7.53535	120.126	652	0
RABL3	2	0	1	2	10.598	1	0.14286	74.8381	6.73737	380.077	1442	0
RABEP2	2	0	1	2	31.439	1	0.14286	84.7262	7.19192	17.9443	116	0
PDCL	2	0	1	2	28.277	1	0.14286	94.9095	7.61616	332.782	2100	0
OGG1	2	0	1	2	24.685	1	0.14286	79.7643	6.98653	23.017	148	0
C5orf24	2	0	1	2	2.386	1	0.1	49.9135	4.63973	48.4691	86	0
TTC37	2	0.30779	2	2	24.05	1	0.16667	88.85	7.41751	0	0	1
NEK9	2	0.30779	2	2	26.138	1	0.14286	77.0214	6.86869	0	0	1
LRIF1	2	0	1	2	20.69	1	0.125	77.7798	6.87879	80.8527	492	0
KCMF1	2	0	1	2	3.886	2	0.11111	57.8782	5.51852	592	2360	0
ING4	2	0	1	2	18.958	1	0.14286	82.6262	7.16162	112.947	358	0
KIAA1143	2	0	1	2	33.62	1	0.14286	86.5357	7.2963	26.2272	184	0
PLEKHJ1	2	0	1	2	6.904	3	0.125	65.7202	6.20202	617.976	1832	0
CHD8	2	0	1	2	24.503	1	0.14286	79.8262	7.03367	17.2642	96	0
TNPO3	2	0	1	2	25.06	1	0.14286	79.6143	6.96633	22.0105	106	0
TBC1D5	2	0.30779	2	2	12.489	1	0.125	74.7559	6.76431	0	0	1
LDLRAP1	2	0	1	2	4.933	1	0.125	63.9857	6.07744	461.22	1300	0
SKIV2L	2	0.30779	2	2	23.687	1	0.16667	88.85	7.41751	0	0	1
FAM208A	2	0	1	2	15.603	1	0.125	73.1048	6.60943	146.425	512	0
CLIC4	2	0	1	2	17.829	1	0.14286	74.2976	6.68013	37.1464	112	0
PPHLN1	2	0	1	2	13.364	1	0.125	69.8	6.38047	96.2416	244	0
DHX57	1	0	1	1	21.988	1	0.16667	88.35	7.41414	0	0	0
CDC123	1	0	1	1	5.419	1	0.125	64.6095	6.14478	0	0	0
CARNMT1	1	0	1	1	5.342	1	0.125	60.7714	5.87542	0	0	0
NIPAL4	1	0	1	1	4.204	1	0.11111	54.8611	5.31313	0	0	0
M6PR	1	0	1	1	6.229	1	0.125	65.1143	6.21886	0	0	0
ATP5S	1	0	1	1	10.662	1	0.125	70.469	6.52189	0	0	0
KLK8	1	0	1	1	5.957	1	0.125	66.4048	6.24579	0	0	0
TAF2	1	0	1	1	8.995	1	0.125	64.8417	6.16498	0	0	0
CA6	1	0	1	1	6.237	1	0.125	66.4048	6.24579	0	0	0
MXD3	1	0	1	1	6.401	1	0.125	66.4048	6.24579	0	0	0
BCAP29	1	0	1	1	7.891	1	0.125	69.594	6.47811	0	0	0
CRTC2	1	0	1	1	9.671	1	0.125	67.4929	6.27946	0	0	0
LIN52	1	0	1	1	20.143	1	0.14286	82.2024	7.15152	0	0	0
KLHDC10	1	0	1	1	11.388	1	0.14286	72.8167	6.6633	0	0	0
IKZF2	1	0	1	1	10.722	1	0.125	70.1012	6.51515	0	0	0
MRS2	1	0	1	1	2.072	1	0.1	48.0984	4.52189	0	0	0
FAM193B	1	0	1	1	17.473	1	0.14286	83.7595	7.21212	0	0	0
USP22	1	0	1	1	4.98	1	0.11111	60.5425	5.83502	0	0	0
KRT9	1	0	1	1	13.157	1	0.125	74.3714	6.70034	0	0	0
ASPH	1	0	1	1	3.483	1	0.125	58.7298	5.70707	0	0	0
CTDNEP1	1	0	1	1	3.015	1	0.11111	54.8448	5.28956	0	0	0
ZFAND6	1	0	1	1	10.183	1	0.125	70.4941	6.51178	0	0	0
ATP1B2	1	0	1	1	4.601	1	0.125	62.3583	5.9596	0	0	0
ACSS2	1	0	1	1	14.691	1	0.14286	76.7024	6.88889	0	0	0
TBC1D23	1	0	1	1	3.157	1	0.11111	56.7968	5.49158	0	0	0
TIPRL	1	0	1	1	4.132	1	0.125	60.9202	5.87205	0	0	0
RNF31	1	0	1	1	7.102	1	0.125	65.4643	6.18182	0	0	0
ZC3H14	1	0	1	1	19.893	1	0.125	73.5643	6.7037	0	0	0
FAM122A	1	0	1	1	3.589	1	0.125	60.9202	5.87205	0	0	0
SHISA5	1	0	1	1	17.743	1	0.14286	80.9262	7.11448	0	0	0
UBA3	1	0	1	1	3.442	1	0.11111	60.7115	5.82492	0	0	0
TMF1	1	0	1	1	13.164	1	0.14286	73.2833	6.69697	0	0	0
NCOA5	1	0	1	1	20.876	1	0.14286	82.3191	7.14815	0	0	0
VANGL1	1	0	1	1	4.421	1	0.11111	60.3159	5.73401	0	0	0
SRP9	1	0	1	1	19.107	1	0.14286	81.2024	7.10101	0	0	0
WBP1L	1	0	1	1	10.602	1	0.14286	69.2381	6.45455	0	0	0
HOOK3	1	0	1	1	8.471	1	0.125	67.4929	6.27946	0	0	0
ULK3	1	0	1	1	8.171	1	0.125	71.5083	6.61616	0	0	0
TRAPPC6A	1	0	1	1	2.832	1	0.11111	55.2754	5.40067	0	0	0
NADSYN1	1	0	1	1	8.256	1	0.125	71.5083	6.61616	0	0	0
MS4A13	1	0	1	1	2.866	1	0.11111	54.8448	5.28956	0	0	0
CPNE1	1	0	1	1	11.593	1	0.14286	69.2381	6.45455	0	0	0
PLA2G6	1	0	1	1	13.975	1	0.14286	77.0619	6.90572	0	0	0
HFE	1	0	1	1	3.223	1	0.125	57.3238	5.59933	0	0	0
TMEM131	1	0	1	1	15.453	1	0.14286	76.7024	6.88889	0	0	0
ANKZF1	1	0	1	1	11.392	1	0.125	74.3714	6.70034	0	0	0
PLEKHB1	1	0	1	1	4.319	1	0.125	63.7464	6.13131	0	0	0
SLC2A13	1	0	1	1	9.11	1	0.125	71.5059	6.60606	0	0	0
TAC1	1	0	1	1	12.221	1	0.125	72.3702	6.59933	0	0	0
WDR43	1	0	1	1	16.743	1	0.14286	76.5238	6.85859	0	0	0
STAM2	1	0	1	1	3.538	1	0.11111	57.9968	5.60943	0	0	0
FAM114A1	1	0	1	1	8.446	1	0.125	70.3012	6.54882	0	0	0
NR1I2	1	0	1	1	17.684	1	0.14286	76.0714	6.86195	0	0	0
GPBP1L1	1	0	1	1	8.767	1	0.14286	69.0905	6.48148	0	0	0
FBXL16	1	0	1	1	3.326	1	0.125	60.9202	5.87205	0	0	0
CSNK1G3	1	0	1	1	13.605	1	0.14286	72.8167	6.6633	0	0	0
PPP1R10	1	0	1	1	16.048	1	0.14286	76.7024	6.88889	0	0	0
FKBP9	1	0	1	1	7.884	1	0.14286	69.15	6.49158	0	0	0
SLC18A1	1	0	1	1	2.393	1	0.1	50.0762	4.74411	0	0	0
SCP2	1	0	1	1	6.107	1	0.125	64.1809	6.14141	0	0	0
PLEKHN1	1	0	1	1	18.257	1	0.14286	80.9262	7.11448	0	0	0
PIK3C2A	1	0	1	1	19.171	1	0.14286	81.2024	7.10101	0	0	0
NAA30	1	0	1	1	7.753	1	0.125	67.3083	6.3569	0	0	0
REEP3	1	0	1	1	10.954	1	0.125	72.3702	6.59933	0	0	0
WDR37	1	0	1	1	5.447	1	0.11111	60.5425	5.83502	0	0	0
DPY19L3	1	0	1	1	4.088	1	0.11111	60.3159	5.73401	0	0	0
GATC	1	0	1	1	3.83	1	0.11111	57.2115	5.51178	0	0	0
IDE	1	0	1	1	4.664	1	0.125	63.5833	6.11785	0	0	0
TXNDC16	1	0	1	1	5.758	1	0.125	62.3583	5.9596	0	0	0
USP53	1	0	1	1	13.946	1	0.125	74.3714	6.70034	0	0	0
FBXO3	1	0	1	1	4.248	1	0.125	63.7464	6.13131	0	0	0
RPS6KA4	1	0	1	1	20.706	1	0.14286	90.1929	7.47138	0	0	0
CAPRIN1	1	0	1	1	20.819	1	0.14286	84.2357	7.23906	0	0	0
