# Supplementary material for: Identification of Key Genes and Pathways Associated with Preeclampsia by a WGCNA and an Evolutionary Approach
Source: Genes (Basel). 2022 Nov 17;13(11):2134. doi: 10.3390/genes13112134 (PMC9690438; doi:10.3390/genes13112134)
Supplement: Supplementary file 1 [file genes-13-02134-s001.zip › Supplementary Table-proofreading/Supplementary TableS1.xls]

## Sheet: Supplemental Table S1
	Supplementary Table S1:The complete results of the MCODE analysis
		Score (Density*#Nodes)	Nodes	Edges	Node IDs
	Cyan
	MCODE App Results
	Parameters:
	Network Scoring:
	Include Loops: false Degree Cutoff: 2
	Cluster Finding:
	Node Score Cutoff: 0.2 Haircut: false Fluff: true Fluff Density Cutoff 0.5 K-Core: 2 Max. Depth from Seed: 100
	Cluster1	5.379	47	132	ATP1B3, CCAR1, RPLP2, DDX17, RPLP1, RPL3, TRMT10C, MRPL44, KRT83, UTP3, MRPL19, DDX20, HNRNPUL1, EPHA7, RPL37A, FYTTD1, ZNF146, EIF1AX, EIF3A, RPS7, RBM34, HNRNPH3, IBTK, RPL36A, FRG1, DCAF13, SS18, SIRT1, CDC37L1, ZBTB11, HNRNPA1, RPSA, DDX18, DNTTIP2, ERI1, MRPL1, RBM7, PSMA3, FAM98A, RPS23, SUB1, CEP57, NOP58, MEX3C, MRPL15, RPL23, CSTF1
	Cluster2	4	4	6	MRPL44, MRPL15, MRPL19, MRPL
	Cluster3	3.676	38	68	NUPL2, DBR1, CCAR1, SRSF11, DDX17, USP24, TRIP12, MRPL44, HNRNPUL1, TCP1, DYNC1LI1, PRPF18, ORC6, PMS1, HNRNPH3, VRK2, DCAF13, FRG1, SLC25A46, LUC7L3, SIRT1, SS18, CAPZA1, EED, DDX18, IMMT, PPIB, EAPP, CDC5L, RBM7, INTS8, SUB1, THOC3, SUMO1, BCAS2, ROCK2, PSPC1, CSTF1
	Cluster4	2.923	14	19	CLTC, NUPL2, PLEKHA5, RANBP2, BUB1B, CENPC, DDX20, RANGRF, PTGES3, RANBP1, B2M, SEC24B, FCHO2, MEX3C
	Cluster5	2.857	8	10	PSMA3, PSMC5, UBLCP1, MNAT1, YIPF5, PSMD14, TXNL1, GTF2H1
	magenta
	MCODE App Results
	Parameters:
	Network Scoring:
	Include Loops: false Degree Cutoff: 2
	Cluster Finding:
	Node Score Cutoff: 0.2 Haircut: false Fluff: true Fluff Density Cutoff 0.5 K-Core: 2 Max. Depth from Seed: 100
	Cluster1	6.647	35	113	COX5A, SRSF8, PRPF19, EFTUD2, RBMX, NUDT21, TNRC6C, GTF2H3, ZC3H14, NCOA5, GTF2A2, KIAA1143, KRR1, SNRPB2, BUD13, SRSF10, SYMPK, SNRPN, TCEA1, PRPF6, GTF2H2, DHX8, SRSF3, DHX9, ZNF326, RALY, POLR2B, CAPRIN1, MRPS21, CNBP, ERCC8, RABEP2, KMT2B, HNRNPA0, MOV10
	Cluster2	3.826	24	44	MRPS30, GNL3, TTC37, UQCRH, DUSP11, EIF3J, PSMC4, ZNF326, KRR1, RPLP0, MRPL30, SKIV2L, MRPS21, CNBP, PIK3C2A, SRSF10, MRPS35, NPM1, ARMCX3, DHX57, EIF5, EIF3M, MRPL3, SRP9
	Cluster3	3.8	11	19	ERCC8, RECQL, CHD8, PRKDC, GTF2H3, GTF2A2, POLD1, TCEA1, GTF2H2, CTDP1, OGG1
	Cluster4	3.5	5	7	PSMB3, UFM1, PSMC4, ANAPC7, PSMC6
	Cluster5	3.2	6	8	COX5A, UQCRH, ATP1B2, TXNDC16, ATP5F1, CYCS
	Cluster6	2.267	4	4	EIF5, EIF3M, EIF3J, EIF4E
	Cluster7	2.5	13	15	NEDD1, PCNT, CRTC2, RBM41, PLA2G6, KIAA1143, DYNC1I2, PPHLN1, HERPUD2, HOOK3, ACBD5, ZNF286A, CEP76
	Cluster8	2.267	27	27	M6PR, KLHDC10, HERPUD1, VPS35, UBXN7, SLC2A13, TBC1D5, RANBP6, ATG9A, ZFYVE19, ARMCX3, MORF4L2, UFM1, ARRDC1, CSNK1G3, FAM168A
	Cluster9	2.007	27	27	DNM2, CPNE1, PPIA, GSTP1, TMF1, USP53, ATF2, WDR43, CHMP5, ATXN3, LIG4, STX4, ATP5S, NCKAP1, RBM4, NCOR1, ITSN2, NR1I2, KMT2B, KRT9, ANKZF1, TNPO3, NOMO3, CRK, WBP1L, ZFAND6, ELMO1
